# Supplementary material for: Microbial invasion of a toxic medium is facilitated by a resident community but inhibited as the community co-evolves
Source: ISME J. 2022 Sep 14;16(12):2644–52. doi: 10.1038/s41396-022-01314-8 (PMC9666444; doi:10.1038/s41396-022-01314-8)
Supplement: Supplementary file 15 — Dataset 1 [file 41396_2022_1314_MOESM15_ESM.xlsx]

## Sheet: ReadMe
Legend for bacterial species
Resident species	Acronym		What it means when some species are in brakets?
Agrobacterium tumefacies	At
Comamonas testosteroni	Ct		Examples	Resident species	Meaning
Microbacterium saperdae	Ms		Example 1	CFU/mL of At	CFU/mL of At mono-cultured
Ochrobactrum anthropi	Oa		Example 2	CFU/mL of At(Ct)	CFU/mL of At co-cultured with Ct
			Example 3	CFU/mL of At(Ct+Ms)	CFU/mL of At co-cultured with Ct and Ms
Invader species	Acronym		Example 4	CFU/mL of At(Ct+Ms+Oa)	CFU/mL of At co-cultured with Ct, Ms and Oa
Aeromonas caviae	Ac
Klebsiella pneumoniae	Kp		Examples	Resident species when invaded	Meaning
Pseudomonas fulva	Pf		Example 1	CFU/mL of At(Kp)	CFU/mL of At into the community, when invaded by Kp.
Providencia rettgeri	Pr

## Sheet: Figure1A
Invader alone in MWF
Aeromonas	Ac1	Ac2	Ac3	Nul Model	Treatment	Species	Rep	Time	CFU	Treatment	Species	Rep	Time	CFU	Treatment	Species	Rep	Time	CFU	Treatment	Species	Rep	Time	CFU
0	NA	NA	NA	NA	Aeromonas	Ac	1	NA	NA	Klebsiella	Kp	1	NA	NA	Pseudomonas	Pf	1	NA	NA	Providencia	Pr	1	NA	NA
1	NA	NA	NA	NA	Aeromonas	Ac	1	NA	NA	Klebsiella	Kp	1	NA	NA	Pseudomonas	Pf	1	NA	NA	Providencia	Pr	1	NA	NA
1.01	NA	NA	NA	NA	Aeromonas	Ac	1	1	NA	Klebsiella	Kp	1	1	NA	Pseudomonas	Pf	1	1	NA	Providencia	Pr	1	1	NA
1.28	7.06667e+06	7.06667e+06	7.06667e+06	7.06667e+06	Aeromonas	Ac	1	1.28	7.06667e+06	Klebsiella	Kp	1	1.28	3.86667e+06	Pseudomonas	Pf	1	1.28	2000000	Providencia	Pr	1	1.28	1.73333e+07
2	100	100	100	7.06667e+06	Aeromonas	Ac	1	2	100	Klebsiella	Kp	1	2	100	Pseudomonas	Pf	1	2	8600000	Providencia	Pr	1	2	100
2.01	1	1	1	70666.7	Aeromonas	Ac	1	2.01	1	Klebsiella	Kp	1	2.01	1	Pseudomonas	Pf	1	2.01	86000	Providencia	Pr	1	2.01	1
3	1	1	1	70666.7	Aeromonas	Ac	1	3	1	Klebsiella	Kp	1	3	1	Pseudomonas	Pf	1	3	9600000	Providencia	Pr	1	3	1
3.01	1	1	1	706.667	Aeromonas	Ac	1	3.01	1	Klebsiella	Kp	1	3.01	1	Pseudomonas	Pf	1	3.01	96000	Providencia	Pr	1	3.01	1
4	1	1	1	706.667	Aeromonas	Ac	1	4	1	Klebsiella	Kp	1	4	1	Pseudomonas	Pf	1	4	10000000	Providencia	Pr	1	4	1
					Aeromonas	Ac	2	NA	NA	Klebsiella	Kp	2	NA	NA	Pseudomonas	Pf	2	NA	NA	Providencia	Pr	2	NA	NA
Klebsiella	Kp1	Kp2	Kp3	Nul Model	Aeromonas	Ac	2	NA	NA	Klebsiella	Kp	2	NA	NA	Pseudomonas	Pf	2	NA	NA	Providencia	Pr	2	NA	NA
0	NA	NA	NA	NA	Aeromonas	Ac	2	NA	NA	Klebsiella	Kp	2	NA	NA	Pseudomonas	Pf	2	NA	NA	Providencia	Pr	2	NA	NA
1	NA	NA	NA	NA	Aeromonas	Ac	2	1.28	7.06667e+06	Klebsiella	Kp	2	1.28	3.86667e+06	Pseudomonas	Pf	2	1.28	2000000	Providencia	Pr	2	1.28	1.73333e+07
1.01	NA	NA	NA	NA	Aeromonas	Ac	2	2	100	Klebsiella	Kp	2	2	100	Pseudomonas	Pf	2	2	9000000	Providencia	Pr	2	2	100
1.28	3.86667e+06	3.86667e+06	3.86667e+06	3.86667e+06	Aeromonas	Ac	2	2.01	1	Klebsiella	Kp	2	2.01	1	Pseudomonas	Pf	2	2.01	90000	Providencia	Pr	2	2.01	1
2	100	100	100	3.86667e+06	Aeromonas	Ac	2	3	1	Klebsiella	Kp	2	3	1	Pseudomonas	Pf	2	3	16600000	Providencia	Pr	2	3	1
2.01	1	1	1	38666.7	Aeromonas	Ac	2	3.01	1	Klebsiella	Kp	2	3.01	1	Pseudomonas	Pf	2	3.01	166000	Providencia	Pr	2	3.01	1
3	1	1	1	38666.7	Aeromonas	Ac	2	4	1	Klebsiella	Kp	2	4	1	Pseudomonas	Pf	2	4	8800000	Providencia	Pr	2	4	1
3.01	1	1	1	386.667	Aeromonas	Ac	3	NA	NA	Klebsiella	Kp	3	NA	NA	Pseudomonas	Pf	3	NA	NA	Providencia	Pr	3	NA	NA
4	1	1	1	386.667	Aeromonas	Ac	3	NA	NA	Klebsiella	Kp	3	NA	NA	Pseudomonas	Pf	3	NA	NA	Providencia	Pr	3	NA	NA
					Aeromonas	Ac	3	NA	NA	Klebsiella	Kp	3	NA	NA	Pseudomonas	Pf	3	NA	NA	Providencia	Pr	3	NA	NA
Pseudomonas	Pf1	Pf2	Pf3	Nul Model	Aeromonas	Ac	3	1.28	7.06667e+06	Klebsiella	Kp	3	1.28	3.86667e+06	Pseudomonas	Pf	3	1.28	2000000	Providencia	Pr	3	1.28	1.73333e+07
0	NA	NA	NA	NA	Aeromonas	Ac	3	2	100	Klebsiella	Kp	3	2	100	Pseudomonas	Pf	3	2	10400000	Providencia	Pr	3	2	100
1	NA	NA	NA	NA	Aeromonas	Ac	3	2.01	1	Klebsiella	Kp	3	2.01	1	Pseudomonas	Pf	3	2.01	104000	Providencia	Pr	3	2.01	1
1.01	NA	NA	NA	NA	Aeromonas	Ac	3	3	1	Klebsiella	Kp	3	3	1	Pseudomonas	Pf	3	3	14200000	Providencia	Pr	3	3	1
1.28	2000000	2000000	2000000	2000000	Aeromonas	Ac	3	3.01	1	Klebsiella	Kp	3	3.01	1	Pseudomonas	Pf	3	3.01	142000	Providencia	Pr	3	3.01	1
2	8600000	9000000	10400000	2000000	Aeromonas	Ac	3	4	1	Klebsiella	Kp	3	4	1	Pseudomonas	Pf	3	4	9000000	Providencia	Pr	3	4	1
2.01	86000	90000	104000	20000	Aeromonas	NulModel	1	NA	NA	Klebsiella	NulModel	1	NA	NA	Pseudomonas	NulModel	1	NA	NA	Providencia	NulModel	1	NA	NA
3	9600000	16600000	14200000	20000	Aeromonas	NulModel	1	NA	NA	Klebsiella	NulModel	1	NA	NA	Pseudomonas	NulModel	1	NA	NA	Providencia	NulModel	1	NA	NA
3.01	96000	166000	142000	200	Aeromonas	NulModel	1	NA	NA	Klebsiella	NulModel	1	NA	NA	Pseudomonas	NulModel	1	NA	NA	Providencia	NulModel	1	NA	NA
4	10000000	8800000	9000000	200	Aeromonas	NulModel	1	1.28	7.06667e+06	Klebsiella	NulModel	1	1.28	3.86667e+06	Pseudomonas	NulModel	1	1.28	2000000	Providencia	NulModel	1	1.28	1.73333e+07
					Aeromonas	NulModel	1	2	7.06667e+06	Klebsiella	NulModel	1	2	3.86667e+06	Pseudomonas	NulModel	1	2	2000000	Providencia	NulModel	1	2	1.73333e+07
Providencia	Pr1	Pr2	Pr3	Nul Model	Aeromonas	NulModel	1	2.01	70666.7	Klebsiella	NulModel	1	2.01	38666.7	Pseudomonas	NulModel	1	2.01	20000	Providencia	NulModel	1	2.01	173333
0	NA	NA	NA	NA	Aeromonas	NulModel	1	3	70666.7	Klebsiella	NulModel	1	3	38666.7	Pseudomonas	NulModel	1	3	20000	Providencia	NulModel	1	3	173333
1	NA	NA	NA	NA	Aeromonas	NulModel	1	3.01	706.667	Klebsiella	NulModel	1	3.01	386.667	Pseudomonas	NulModel	1	3.01	200	Providencia	NulModel	1	3.01	1733.33
1.01	NA	NA	NA	NA	Aeromonas	NulModel	1	4	706.667	Klebsiella	NulModel	1	4	386.667	Pseudomonas	NulModel	1	4	200	Providencia	NulModel	1	4	1733.33
1.28	1.73333e+07	1.73333e+07	1.73333e+07	1.73333e+07
2	100	100	100	1.73333e+07
2.01	1	1	1	173333
3	1	1	1	173333
3.01	1	1	1	1733.33
4	1	1	1	1733.33
Invader + community in MWF					Treatment	Species	Rep	Time	CFU	Treatment	Species	Rep	Time	CFU	Treatment	Species	Rep	Time	CFU	Treatment	Species	Rep	Time	CFU
38	38	38			Aeromonas	Ac	1	NA	NA	Klebsiella	Kp	1	NA	NA	Pseudomonas	Pf	1	NA	NA	Providencia	Pr	1	NA	NA
5	5	5			Aeromonas	Ac	1	NA	NA	Klebsiella	Kp	1	NA	NA	Pseudomonas	Pf	1	NA	NA	Providencia	Pr	1	NA	NA
Ac1	Ac2	Ac3	NulModel		Aeromonas	Ac	1	NA	NA	Klebsiella	Kp	1	NA	NA	Pseudomonas	Pf	1	NA	NA	Providencia	Pr	1	NA	NA
NA	NA	NA	NA		Aeromonas	Ac	1	1.28	2.53333e+06	Klebsiella	Kp	1	1.28	1600000	Pseudomonas	Pf	1	1.28	733333	Providencia	Pr	1	1.28	2.13333e+07
NA	NA	NA	NA		Aeromonas	Ac	1	2	4100000	Klebsiella	Kp	1	2	13000000	Pseudomonas	Pf	1	2	39000000	Providencia	Pr	1	2	120000
NA	NA	NA	NA		Aeromonas	Ac	1	2.01	41000	Klebsiella	Kp	1	2.01	130000	Pseudomonas	Pf	1	2.01	390000	Providencia	Pr	1	2.01	1200
2.53333e+06	2.53333e+06	2.53333e+06	2.53333e+06		Aeromonas	Ac	1	3	230000	Klebsiella	Kp	1	3	480000	Pseudomonas	Pf	1	3	6200000	Providencia	Pr	1	3	100
4100000	4300000	4000000	2.53333e+06		Aeromonas	Ac	1	3.01	2300	Klebsiella	Kp	1	3.01	4800	Pseudomonas	Pf	1	3.01	62000	Providencia	Pr	1	3.01	1
41000	43000	40000	25333.3		Aeromonas	Ac	1	4	170000	Klebsiella	Kp	1	4	150000	Pseudomonas	Pf	1	4	5200000	Providencia	Pr	1	4	1
230000	200000	270000	25333.3		Aeromonas	Ac	2	NA	NA	Klebsiella	Kp	2	NA	NA	Pseudomonas	Pf	2	NA	NA	Providencia	Pr	2	NA	NA
2300	2000	2700	253.333		Aeromonas	Ac	2	NA	NA	Klebsiella	Kp	2	NA	NA	Pseudomonas	Pf	2	NA	NA	Providencia	Pr	2	NA	NA
170000	410000	380000	253.333		Aeromonas	Ac	2	NA	NA	Klebsiella	Kp	2	NA	NA	Pseudomonas	Pf	2	NA	NA	Providencia	Pr	2	NA	NA
24	24	24			Aeromonas	Ac	2	1.28	2.53333e+06	Klebsiella	Kp	2	1.28	1600000	Pseudomonas	Pf	2	1.28	733333	Providencia	Pr	2	1.28	2.13333e+07
5	5	5			Aeromonas	Ac	2	2	4300000	Klebsiella	Kp	2	2	18000000	Pseudomonas	Pf	2	2	23000000	Providencia	Pr	2	2	100000
Kp1	Kp2	Kp3	NulModel		Aeromonas	Ac	2	2.01	43000	Klebsiella	Kp	2	2.01	180000	Pseudomonas	Pf	2	2.01	230000	Providencia	Pr	2	2.01	1000
NA	NA	NA	NA		Aeromonas	Ac	2	3	200000	Klebsiella	Kp	2	3	430000	Pseudomonas	Pf	2	3	29000000	Providencia	Pr	2	3	100
NA	NA	NA	NA		Aeromonas	Ac	2	3.01	2000	Klebsiella	Kp	2	3.01	4300	Pseudomonas	Pf	2	3.01	290000	Providencia	Pr	2	3.01	1
NA	NA	NA	NA		Aeromonas	Ac	2	4	410000	Klebsiella	Kp	2	4	170000	Pseudomonas	Pf	2	4	46000000	Providencia	Pr	2	4	1
1600000	1600000	1600000	1600000		Aeromonas	Ac	3	NA	NA	Klebsiella	Kp	3	NA	NA	Pseudomonas	Pf	3	NA	NA	Providencia	Pr	3	NA	NA
13000000	18000000	11000000	1600000		Aeromonas	Ac	3	NA	NA	Klebsiella	Kp	3	NA	NA	Pseudomonas	Pf	3	NA	NA	Providencia	Pr	3	NA	NA
130000	180000	110000	16000		Aeromonas	Ac	3	NA	NA	Klebsiella	Kp	3	NA	NA	Pseudomonas	Pf	3	NA	NA	Providencia	Pr	3	NA	NA
480000	430000	510000	16000		Aeromonas	Ac	3	1.28	2.53333e+06	Klebsiella	Kp	3	1.28	1600000	Pseudomonas	Pf	3	1.28	733333	Providencia	Pr	3	1.28	2.13333e+07
4800	4300	5100	160		Aeromonas	Ac	3	2	4000000	Klebsiella	Kp	3	2	11000000	Pseudomonas	Pf	3	2	39000000	Providencia	Pr	3	2	100000
150000	170000	160000	160		Aeromonas	Ac	3	2.01	40000	Klebsiella	Kp	3	2.01	110000	Pseudomonas	Pf	3	2.01	390000	Providencia	Pr	3	2.01	1000
11	11	11			Aeromonas	Ac	3	3	270000	Klebsiella	Kp	3	3	510000	Pseudomonas	Pf	3	3	37000000	Providencia	Pr	3	3	100
5	5	5			Aeromonas	Ac	3	3.01	2700	Klebsiella	Kp	3	3.01	5100	Pseudomonas	Pf	3	3.01	370000	Providencia	Pr	3	3.01	1
Pf1	Pf2	Pf3	NulModel		Aeromonas	Ac	3	4	380000	Klebsiella	Kp	3	4	160000	Pseudomonas	Pf	3	4	41000000	Providencia	Pr	3	4	1
NA	NA	NA	NA		Aeromonas	NulModel	1	NA	NA	Klebsiella	NulModel	1	NA	NA	Pseudomonas	NulModel	1	NA	NA	Providencia	NulModel	1	NA	NA
NA	NA	NA	NA		Aeromonas	NulModel	1	NA	NA	Klebsiella	NulModel	1	NA	NA	Pseudomonas	NulModel	1	NA	NA	Providencia	NulModel	1	NA	NA
NA	NA	NA	NA		Aeromonas	NulModel	1	NA	NA	Klebsiella	NulModel	1	NA	NA	Pseudomonas	NulModel	1	NA	NA	Providencia	NulModel	1	NA	NA
733333	733333	733333	733333		Aeromonas	NulModel	1	1.28	2.53333e+06	Klebsiella	NulModel	1	1.28	1600000	Pseudomonas	NulModel	1	1.28	733333	Providencia	NulModel	1	1.28	2.13333e+07
39000000	23000000	39000000	733333		Aeromonas	NulModel	1	2	2.53333e+06	Klebsiella	NulModel	1	2	1600000	Pseudomonas	NulModel	1	2	733333	Providencia	NulModel	1	2	2.13333e+07
390000	230000	390000	7333.33		Aeromonas	NulModel	1	2.01	25333.3	Klebsiella	NulModel	1	2.01	16000	Pseudomonas	NulModel	1	2.01	7333.33	Providencia	NulModel	1	2.01	213333
6200000	29000000	37000000	7333.33		Aeromonas	NulModel	1	3	25333.3	Klebsiella	NulModel	1	3	16000	Pseudomonas	NulModel	1	3	7333.33	Providencia	NulModel	1	3	213333
62000	290000	370000	73.3333		Aeromonas	NulModel	1	3.01	253.333	Klebsiella	NulModel	1	3.01	160	Pseudomonas	NulModel	1	3.01	73.3333	Providencia	NulModel	1	3.01	2133.33
5200000	46000000	41000000	73.3333		Aeromonas	NulModel	1	4	253.333	Klebsiella	NulModel	1	4	160	Pseudomonas	NulModel	1	4	73.3333	Providencia	NulModel	1	4	2133.33
Pr1	Pr2	Pr3	NulModel
NA	NA	NA	NA
NA	NA	NA	NA
NA	NA	NA	NA
2.13333e+07	2.13333e+07	2.13333e+07	2.13333e+07
120000	100000	100000	2.13333e+07
1200	1000	1000	213333
100	100	100	213333
1	1	1	2133.33
1	1	1	2133.33
32	32	32
6	6	6

## Sheet: Figure1B
Invader alone in MWF+AA
Aeromonas	Ac1	Ac2	Ac3	NulModel	Treatment	Species	Rep	Time	CFU	Treatment	Species	Rep	Time	CFU	Treatment	Species	Rep	Time	CFU	Treatment	Species	Rep	Time	CFU
0	NA	NA	NA	NA	Aeromonas	Ac	1	NA	NA	Klebsiella	Kp	1	NA	NA	Pseudomonas	Pf	1	NA	NA	Providencia	Pr	1	NA	NA
1	NA	NA	NA	NA	Aeromonas	Ac	1	NA	NA	Klebsiella	Kp	1	NA	NA	Pseudomonas	Pf	1	NA	NA	Providencia	Pr	1	NA	NA
1.01	NA	NA	NA	NA	Aeromonas	Ac	1	1	NA	Klebsiella	Kp	1	1	NA	Pseudomonas	Pf	1	1	NA	Providencia	Pr	1	1	NA
1.28	2.53333e+06	2.53333e+06	2.53333e+06	2.53333e+06	Aeromonas	Ac	1	1.28	2.53333e+06	Klebsiella	Kp	1	1.28	1600000	Pseudomonas	Pf	1	1.28	733333	Providencia	Pr	1	1.28	2.13333e+07
2	100	500000	400000000	2.53333e+06	Aeromonas	Ac	1	2	100	Klebsiella	Kp	1	2	320000000	Pseudomonas	Pf	1	2	40000000	Providencia	Pr	1	2	1600000000
2.01	1	5000	4000000	25333.3	Aeromonas	Ac	1	2.01	1	Klebsiella	Kp	1	2.01	3200000	Pseudomonas	Pf	1	2.01	400000	Providencia	Pr	1	2.01	16000000
3	1	100	100	25333.3	Aeromonas	Ac	1	3	1	Klebsiella	Kp	1	3	150000000	Pseudomonas	Pf	1	3	34000000	Providencia	Pr	1	3	2300000000
3.01	1	1	1	253.333	Aeromonas	Ac	1	3.01	1	Klebsiella	Kp	1	3.01	1500000	Pseudomonas	Pf	1	3.01	340000	Providencia	Pr	1	3.01	23000000
4	1	1	1	253.333	Aeromonas	Ac	1	4	1	Klebsiella	Kp	1	4	230000000	Pseudomonas	Pf	1	4	170000000	Providencia	Pr	1	4	1900000000
					Aeromonas	Ac	2	NA	NA	Klebsiella	Kp	2	NA	NA	Pseudomonas	Pf	2	NA	NA	Providencia	Pr	2	NA	NA
Klebsiella	Ks1	Ks2	Ks3	NulModel	Aeromonas	Ac	2	NA	NA	Klebsiella	Kp	2	NA	NA	Pseudomonas	Pf	2	NA	NA	Providencia	Pr	2	NA	NA
0	NA	NA	NA	NA	Aeromonas	Ac	2	NA	NA	Klebsiella	Kp	2	NA	NA	Pseudomonas	Pf	2	NA	NA	Providencia	Pr	2	NA	NA
1	NA	NA	NA	NA	Aeromonas	Ac	2	1.28	2.53333e+06	Klebsiella	Kp	2	1.28	1600000	Pseudomonas	Pf	2	1.28	733333	Providencia	Pr	2	1.28	2.13333e+07
1.01	NA	NA	NA	NA	Aeromonas	Ac	2	2	500000	Klebsiella	Kp	2	2	290000000	Pseudomonas	Pf	2	2	21000000	Providencia	Pr	2	2	1000000000
1.28	1600000	1600000	1600000	1600000	Aeromonas	Ac	2	2.01	5000	Klebsiella	Kp	2	2.01	2900000	Pseudomonas	Pf	2	2.01	210000	Providencia	Pr	2	2.01	10000000
2	320000000	290000000	380000000	1600000	Aeromonas	Ac	2	3	100	Klebsiella	Kp	2	3	340000000	Pseudomonas	Pf	2	3	41000000	Providencia	Pr	2	3	1000000000
2.01	3200000	2900000	3800000	16000	Aeromonas	Ac	2	3.01	1	Klebsiella	Kp	2	3.01	3400000	Pseudomonas	Pf	2	3.01	410000	Providencia	Pr	2	3.01	10000000
3	150000000	340000000	150000000	16000	Aeromonas	Ac	2	4	1	Klebsiella	Kp	2	4	180000000	Pseudomonas	Pf	2	4	120000000	Providencia	Pr	2	4	1300000000
3.01	1500000	3400000	1500000	160	Aeromonas	Ac	3	NA	NA	Klebsiella	Kp	3	NA	NA	Pseudomonas	Pf	3	NA	NA	Providencia	Pr	3	NA	NA
4	230000000	180000000	420000000	160	Aeromonas	Ac	3	NA	NA	Klebsiella	Kp	3	NA	NA	Pseudomonas	Pf	3	NA	NA	Providencia	Pr	3	NA	NA
					Aeromonas	Ac	3	NA	NA	Klebsiella	Kp	3	NA	NA	Pseudomonas	Pf	3	NA	NA	Providencia	Pr	3	NA	NA
Pseudomonas	Ps1	Ps2	Ps3	NulModel	Aeromonas	Ac	3	1.28	2.53333e+06	Klebsiella	Kp	3	1.28	1600000	Pseudomonas	Pf	3	1.28	733333	Providencia	Pr	3	1.28	2.13333e+07
0	NA	NA	NA	NA	Aeromonas	Ac	3	2	400000000	Klebsiella	Kp	3	2	380000000	Pseudomonas	Pf	3	2	35000000	Providencia	Pr	3	2	1000000000
1	NA	NA	NA	NA	Aeromonas	Ac	3	2.01	4000000	Klebsiella	Kp	3	2.01	3800000	Pseudomonas	Pf	3	2.01	350000	Providencia	Pr	3	2.01	10000000
1.01	NA	NA	NA	NA	Aeromonas	Ac	3	3	100	Klebsiella	Kp	3	3	150000000	Pseudomonas	Pf	3	3	12000000	Providencia	Pr	3	3	1800000000
1.28	733333	733333	733333	733333	Aeromonas	Ac	3	3.01	1	Klebsiella	Kp	3	3.01	1500000	Pseudomonas	Pf	3	3.01	120000	Providencia	Pr	3	3.01	18000000
2	40000000	21000000	35000000	733333	Aeromonas	Ac	3	4	1	Klebsiella	Kp	3	4	420000000	Pseudomonas	Pf	3	4	160000000	Providencia	Pr	3	4	1800000000
2.01	400000	210000	350000	7333.33	Aeromonas	ZNulModel	1	NA	NA	Klebsiella	NulModel	1	NA	NA	Pseudomonas	NulModel	1	NA	NA	Providencia	NulModel	1	NA	NA
3	34000000	41000000	12000000	7333.33	Aeromonas	ZNulModel	1	NA	NA	Klebsiella	NulModel	1	NA	NA	Pseudomonas	NulModel	1	NA	NA	Providencia	NulModel	1	NA	NA
3.01	340000	410000	120000	73.3333	Aeromonas	ZNulModel	1	NA	NA	Klebsiella	NulModel	1	NA	NA	Pseudomonas	NulModel	1	NA	NA	Providencia	NulModel	1	NA	NA
4	170000000	120000000	160000000	73.3333	Aeromonas	ZNulModel	1	1.28	2.53333e+06	Klebsiella	NulModel	1	1.28	1600000	Pseudomonas	NulModel	1	1.28	733333	Providencia	NulModel	1	1.28	2.13333e+07
					Aeromonas	ZNulModel	1	2	2.53333e+06	Klebsiella	NulModel	1	2	1600000	Pseudomonas	NulModel	1	2	733333	Providencia	NulModel	1	2	2.13333e+07
Providencia	Pr1	Pr2	Pr3	NulModel	Aeromonas	ZNulModel	1	2.01	25333.3	Klebsiella	NulModel	1	2.01	16000	Pseudomonas	NulModel	1	2.01	7333.33	Providencia	NulModel	1	2.01	213333
0	NA	NA	NA	NA	Aeromonas	ZNulModel	1	3	25333.3	Klebsiella	NulModel	1	3	16000	Pseudomonas	NulModel	1	3	7333.33	Providencia	NulModel	1	3	213333
1	NA	NA	NA	NA	Aeromonas	ZNulModel	1	3.01	253.333	Klebsiella	NulModel	1	3.01	160	Pseudomonas	NulModel	1	3.01	73.3333	Providencia	NulModel	1	3.01	2133.33
1.01	NA	NA	NA	NA	Aeromonas	ZNulModel	1	4	253.333	Klebsiella	NulModel	1	4	160	Pseudomonas	NulModel	1	4	73.3333	Providencia	NulModel	1	4	2133.33
1.28	2.13333e+07	2.13333e+07	2.13333e+07	2.13333e+07
2	1600000000	1000000000	1000000000	2.13333e+07
2.01	16000000	10000000	10000000	213333
3	2300000000	1000000000	1800000000	213333
3.01	23000000	10000000	18000000	2133.33
4	1900000000	1300000000	1800000000	2133.33
Invader + community in MWF+AA
As1	As2	As3	NulModel
NA	NA	NA	NA
NA	NA	NA	NA
NA	NA	NA	NA
2.53333e+06	2.53333e+06	2.53333e+06	2.53333e+06
29000000	16000000	14000000	2.53333e+06
290000	160000	140000	25333.3
140000000	110000000	90000000	25333.3
1400000	1100000	900000	253.333
130000000	250000000	90000000	253.333
Ks1	Ks2	Ks3	NulModel
NA	NA	NA	NA
NA	NA	NA	NA
NA	NA	NA	NA
1.01	NA	NA	NA
1600000	1600000	1600000	NA
16000	16000	16000	#VALUE!
90000000	80000000	150000000	#VALUE!
900000	800000	1500000	#VALUE!
90000000	150000000	90000000	#VALUE!
Ps1	Ps2	Ps3	NulModel
NA	NA	NA	NA
NA	NA	NA	NA
NA	NA	NA	NA
733333	733333	733333	733333
1900000	1700000	1100000	733333
19000	17000	11000	7333.33
4000000	4000000	5000000	7333.33
40000	40000	50000	73.3333
8000000	13000000	36000000	73.3333
Pr1	Pr2	Pr3	NulModel
NA	NA	NA	NA
NA	NA	NA	NA
NA	NA	NA	NA
1.01	NA	NA	NA
2.13333e+07	2.13333e+07	2.13333e+07	NA
213333	213333	213333	#VALUE!
160000000	170000000	190000000	#VALUE!
1600000	1700000	1900000	#VALUE!
190000000	290000000	420000000	#VALUE!

## Sheet: Figure1C
Legend	Example:	Ac	Ac without the community
		Ac(c)	Ac invading the community
Environment	Treatment	Rep	CFU
MWF	Ac	1	-705.667
MWF	Ac	2	-705.667
MWF	Ac	3	-705.667
MWF	Ac(c)	1	169747
MWF	Ac(c)	2	409747
MWF	Ac(c)	3	379747
MWF	Kp	1	-385.667
MWF	Kp	2	-385.667
MWF	Kp	3	-385.667
MWF	Kp(c)	1	149840
MWF	Kp(c)	2	169840
MWF	Kp(c)	3	159840
MWF	Ps	1	9999800
MWF	Ps	2	8799800
MWF	Ps	3	8999800
MWF	Ps(c)	1	5.19993e+06
MWF	Ps(c)	2	4.59999e+07
MWF	Ps(c)	3	4.09999e+07
MWF	Pr	1	-1732.33
MWF	Pr	2	-1732.33
MWF	Pr	3	-1732.33
MWF	Pr(c)	1	-2132.33
MWF	Pr(c)	2	-2132.33
MWF	Pr(c)	3	-2132.33
MWFAA	Ac	1	-252.333
MWFAA	Ac	2	-252.333
MWFAA	Ac	3	-252.333
MWFAA	Ac(c)	1	1.3e+08
MWFAA	Ac(c)	2	2.5e+08
MWFAA	Ac(c)	3	8.99997e+07
MWFAA	Kp	1	229999840
MWFAA	Kp	2	179999840
MWFAA	Kp	3	419999840
MWFAA	Kp(c)	1	89999840
MWFAA	Kp(c)	2	149999840
MWFAA	Kp(c)	3	89999840
MWFAA	Pf	1	1.7e+08
MWFAA	Pf	2	1.2e+08
MWFAA	Pf	3	1.6e+08
MWFAA	Pf(c)	1	7.99993e+06
MWFAA	Pf(c)	2	1.29999e+07
MWFAA	Pf(c)	3	3.59999e+07
MWFAA	Pr	1	1.9e+09
MWFAA	Pr	2	1.3e+09
MWFAA	Pr	3	1.8e+09
MWFAA	Pr(c)	1	1.89998e+08
MWFAA	Pr(c)	2	2.89998e+08
MWFAA	Pr(c)	3	4.19998e+08

## Sheet: Figure2A
Note: Dataset used to make the plot for each species are located from Column G. Each color represents an invader species.
Invader alone (MWF)
Aeromonas	As1	As2	As3	NulModel	Treatment	Species	Rep	Time	CFU	Treatment	Species	Rep	Time	CFU	Treatment	Species	Rep	Time	CFU	Treatment	Species	Rep	Time	CFU
0	NA	NA	NA	NA	Aeromonas	Ac	1	NA	NA	Klebsiella	Kp	1	NA	NA	Pseudomonas	Pf	1	NA	NA	Providencia	Pr	1	NA	NA
1	NA	NA	NA	NA	Aeromonas	Ac	1	NA	NA	Klebsiella	Kp	1	NA	NA	Pseudomonas	Pf	1	NA	NA	Providencia	Pr	1	NA	NA
1.01	NA	NA	NA	NA	Aeromonas	Ac	1	NA	NA	Klebsiella	Kp	1	NA	NA	Pseudomonas	Pf	1	NA	NA	Providencia	Pr	1	NA	NA
1.28	5.31111e+06	5.31111e+06	5.31111e+06	5.31111e+06	Aeromonas	Ac	1	1.28	5.31111e+06	Klebsiella	Kp	1	1.28	1.93333e+06	Pseudomonas	Pf	1	1.28	1000000	Providencia	Pr	1	1.28	8.66667e+06
2	100	100	100	5.31111e+06	Aeromonas	Ac	1	2	100	Klebsiella	Kp	1	2	100	Pseudomonas	Pf	1	2	43000000	Providencia	Pr	1	2	100
2.01	1	1	1	53111.1	Aeromonas	Ac	1	2.01	1	Klebsiella	Kp	1	2.01	1	Pseudomonas	Pf	1	2.01	430000	Providencia	Pr	1	2.01	1
3	1	1	1	53111.1	Aeromonas	Ac	1	3	1	Klebsiella	Kp	1	3	1	Pseudomonas	Pf	1	3	48000000	Providencia	Pr	1	3	1
3.01	1	1	1	531.111	Aeromonas	Ac	1	3.01	1	Klebsiella	Kp	1	3.01	1	Pseudomonas	Pf	1	3.01	480000	Providencia	Pr	1	3.01	1
4	1	1	1	531.111	Aeromonas	Ac	1	4	1	Klebsiella	Kp	1	4	1	Pseudomonas	Pf	1	4	50000000	Providencia	Pr	1	4	1
					Aeromonas	Ac	2	NA	NA	Klebsiella	Kp	2	NA	NA	Pseudomonas	Pf	2	NA	NA	Providencia	Pr	2	NA	NA
Klebsiella	Ks1	Ks2	Ks3	NulModel	Aeromonas	Ac	2	NA	NA	Klebsiella	Kp	2	NA	NA	Pseudomonas	Pf	2	NA	NA	Providencia	Pr	2	NA	NA
0	NA	NA	NA	NA	Aeromonas	Ac	2	NA	NA	Klebsiella	Kp	2	NA	NA	Pseudomonas	Pf	2	NA	NA	Providencia	Pr	2	NA	NA
1	NA	NA	NA	NA	Aeromonas	Ac	2	1.28	5.31111e+06	Klebsiella	Kp	2	1.28	1.93333e+06	Pseudomonas	Pf	2	1.28	1000000	Providencia	Pr	2	1.28	8.66667e+06
1.01	NA	NA	NA	NA	Aeromonas	Ac	2	2	100	Klebsiella	Kp	2	2	100	Pseudomonas	Pf	2	2	45000000	Providencia	Pr	2	2	100
1.28	1.93333e+06	1.93333e+06	1.93333e+06	1.93333e+06	Aeromonas	Ac	2	2.01	1	Klebsiella	Kp	2	2.01	1	Pseudomonas	Pf	2	2.01	450000	Providencia	Pr	2	2.01	1
2	100	100	100	1.93333e+06	Aeromonas	Ac	2	3	1	Klebsiella	Kp	2	3	1	Pseudomonas	Pf	2	3	83000000	Providencia	Pr	2	3	1
2.01	1	1	1	19333.3	Aeromonas	Ac	2	3.01	1	Klebsiella	Kp	2	3.01	1	Pseudomonas	Pf	2	3.01	830000	Providencia	Pr	2	3.01	1
3	1	1	1	19333.3	Aeromonas	Ac	2	4	1	Klebsiella	Kp	2	4	1	Pseudomonas	Pf	2	4	44000000	Providencia	Pr	2	4	1
3.01	1	1	1	193.333	Aeromonas	Ac	3	NA	NA	Klebsiella	Kp	3	NA	NA	Pseudomonas	Pf	3	NA	NA	Providencia	Pr	3	NA	NA
4	1	1	1	193.333	Aeromonas	Ac	3	NA	NA	Klebsiella	Kp	3	NA	NA	Pseudomonas	Pf	3	NA	NA	Providencia	Pr	3	NA	NA
					Aeromonas	Ac	3	NA	NA	Klebsiella	Kp	3	NA	NA	Pseudomonas	Pf	3	NA	NA	Providencia	Pr	3	NA	NA
Pseudomonas	Ps1	Ps2	Ps3	NulModel	Aeromonas	Ac	3	1.28	5.31111e+06	Klebsiella	Kp	3	1.28	1.93333e+06	Pseudomonas	Pf	3	1.28	1000000	Providencia	Pr	3	1.28	8.66667e+06
0	NA	NA	NA	NA	Aeromonas	Ac	3	2	100	Klebsiella	Kp	3	2	100	Pseudomonas	Pf	3	2	52000000	Providencia	Pr	3	2	100
1	NA	NA	NA	NA	Aeromonas	Ac	3	2.01	1	Klebsiella	Kp	3	2.01	1	Pseudomonas	Pf	3	2.01	520000	Providencia	Pr	3	2.01	1
1.01	NA	NA	NA	NA	Aeromonas	Ac	3	3	1	Klebsiella	Kp	3	3	1	Pseudomonas	Pf	3	3	71000000	Providencia	Pr	3	3	1
1.28	1000000	1000000	1000000	1000000	Aeromonas	Ac	3	3.01	1	Klebsiella	Kp	3	3.01	1	Pseudomonas	Pf	3	3.01	710000	Providencia	Pr	3	3.01	1
2	43000000	45000000	52000000	1000000	Aeromonas	Ac	3	4	1	Klebsiella	Kp	3	4	1	Pseudomonas	Pf	3	4	45000000	Providencia	Pr	3	4	1
2.01	430000	450000	520000	10000	Aeromonas	ZNulModel	1	NA	NA	Klebsiella	ZNulModel	1	NA	NA	Pseudomonas	ZZNulModel	1	NA	NA	Providencia	ZZNulModel	1	NA	NA
3	48000000	83000000	71000000	10000	Aeromonas	ZNulModel	1	NA	NA	Klebsiella	ZNulModel	1	NA	NA	Pseudomonas	ZZNulModel	1	NA	NA	Providencia	ZZNulModel	1	NA	NA
3.01	480000	830000	710000	100	Aeromonas	ZNulModel	1	NA	NA	Klebsiella	ZNulModel	1	NA	NA	Pseudomonas	ZZNulModel	1	NA	NA	Providencia	ZZNulModel	1	NA	NA
4	50000000	44000000	45000000	100	Aeromonas	ZNulModel	1	1.28	5.31111e+06	Klebsiella	ZNulModel	1	1.28	1.93333e+06	Pseudomonas	ZZNulModel	1	1.28	1000000	Providencia	ZZNulModel	1	1.28	8.66667e+06
					Aeromonas	ZNulModel	1	2	5.31111e+06	Klebsiella	ZNulModel	1	2	1.93333e+06	Pseudomonas	ZZNulModel	1	2	1000000	Providencia	ZZNulModel	1	2	8.66667e+06
Providencia	Pr1	Pr2	Pr3	NulModel	Aeromonas	ZNulModel	1	2.01	53111.1	Klebsiella	ZNulModel	1	2.01	19333.3	Pseudomonas	ZZNulModel	1	2.01	10000	Providencia	ZZNulModel	1	2.01	86666.7
0	NA	NA	NA	NA	Aeromonas	ZNulModel	1	3	53111.1	Klebsiella	ZNulModel	1	3	19333.3	Pseudomonas	ZZNulModel	1	3	10000	Providencia	ZZNulModel	1	3	86666.7
1	NA	NA	NA	NA	Aeromonas	ZNulModel	1	3.01	531.111	Klebsiella	ZNulModel	1	3.01	193.333	Pseudomonas	ZZNulModel	1	3.01	100	Providencia	ZZNulModel	1	3.01	866.667
1.01	NA	NA	NA	NA	Aeromonas	ZNulModel	1	4	531.111	Klebsiella	ZNulModel	1	4	193.333	Pseudomonas	ZZNulModel	1	4	100	Providencia	ZZNulModel	1	4	866.667
1.28	8.66667e+06	8.66667e+06	8.66667e+06	8.66667e+06
2	100	100	100	8.66667e+06
2.01	1	1	1	86666.7
3	1	1	1	86666.7
3.01	1	1	1	866.667
4	1	1	1	866.667
Invader + ancestral community (MWF)
					Treatment	Species	Rep	Time	CFU	Treatment	Species	Rep	Time	CFU	Treatment	Species	Rep	Time	CFU	Treatment	Species	Rep	Time	CFU
Ac1	Ac2	Ac3	NulModel		Aeromonas	Ac	1	NA	NA	Klebsiella	Kp	1	NA	NA	Pseudomonas	Pf	1	NA	NA	Providencia	Pr	1	NA	NA
NA	NA	NA	NA		Aeromonas	Ac	1	NA	NA	Klebsiella	Kp	1	NA	NA	Pseudomonas	Pf	1	NA	NA	Providencia	Pr	1	NA	NA
NA	NA	NA	NA		Aeromonas	Ac	1	NA	NA	Klebsiella	Kp	1	NA	NA	Pseudomonas	Pf	1	NA	NA	Providencia	Pr	1	NA	NA
NA	NA	NA	NA		Aeromonas	Ac	1	1.28	5.31111e+06	Klebsiella	Kp	1	1.28	1.93333e+06	Pseudomonas	Pf	1	1.28	1000000	Providencia	Pr	1	1.28	8.66667e+06
5.31111e+06	5.31111e+06	5.31111e+06	5.31111e+06		Aeromonas	Ac	1	2	900000	Klebsiella	Kp	1	2	20000000	Pseudomonas	Pf	1	2	29000000	Providencia	Pr	1	2	2400000
900000	500000	1500000	5.31111e+06		Aeromonas	Ac	1	2.01	9000	Klebsiella	Kp	1	2.01	200000	Pseudomonas	Pf	1	2.01	290000	Providencia	Pr	1	2.01	24000
9000	5000	15000	53111.1		Aeromonas	Ac	1	3	310000	Klebsiella	Kp	1	3	170000	Pseudomonas	Pf	1	3	25000000	Providencia	Pr	1	3	100
310000	530000	230000	53111.1		Aeromonas	Ac	1	3.01	3100	Klebsiella	Kp	1	3.01	1700	Pseudomonas	Pf	1	3.01	250000	Providencia	Pr	1	3.01	1
3100	5300	2300	531.111		Aeromonas	Ac	1	4	390000	Klebsiella	Kp	1	4	490000	Pseudomonas	Pf	1	4	45000000	Providencia	Pr	1	4	1
390000	320000	510000	531.111		Aeromonas	Ac	2	NA	NA	Klebsiella	Kp	2	NA	NA	Pseudomonas	Pf	2	NA	NA	Providencia	Pr	2	NA	NA
					Aeromonas	Ac	2	NA	NA	Klebsiella	Kp	2	NA	NA	Pseudomonas	Pf	2	NA	NA	Providencia	Pr	2	NA	NA
					Aeromonas	Ac	2	NA	NA	Klebsiella	Kp	2	NA	NA	Pseudomonas	Pf	2	NA	NA	Providencia	Pr	2	NA	NA
Ks1	Ks2	Ks3	NulModel		Aeromonas	Ac	2	1.28	5.31111e+06	Klebsiella	Kp	2	1.28	1.93333e+06	Pseudomonas	Pf	2	1.28	1000000	Providencia	Pr	2	1.28	8.66667e+06
NA	NA	NA	NA		Aeromonas	Ac	2	2	500000	Klebsiella	Kp	2	2	11000000	Pseudomonas	Pf	2	2	27000000	Providencia	Pr	2	2	1700000
NA	NA	NA	NA		Aeromonas	Ac	2	2.01	5000	Klebsiella	Kp	2	2.01	110000	Pseudomonas	Pf	2	2.01	270000	Providencia	Pr	2	2.01	17000
NA	NA	NA	NA		Aeromonas	Ac	2	3	530000	Klebsiella	Kp	2	3	140000	Pseudomonas	Pf	2	3	28000000	Providencia	Pr	2	3	100
1.93333e+06	1.93333e+06	1.93333e+06	1.93333e+06		Aeromonas	Ac	2	3.01	5300	Klebsiella	Kp	2	3.01	1400	Pseudomonas	Pf	2	3.01	280000	Providencia	Pr	2	3.01	1
20000000	11000000	26000000	1.93333e+06		Aeromonas	Ac	2	4	320000	Klebsiella	Kp	2	4	120000	Pseudomonas	Pf	2	4	24000000	Providencia	Pr	2	4	1
200000	110000	260000	19333.3		Aeromonas	Ac	3	NA	NA	Klebsiella	Kp	3	NA	NA	Pseudomonas	Pf	3	NA	NA	Providencia	Pr	3	NA	NA
170000	140000	240000	19333.3		Aeromonas	Ac	3	NA	NA	Klebsiella	Kp	3	NA	NA	Pseudomonas	Pf	3	NA	NA	Providencia	Pr	3	NA	NA
1700	1400	2400	193.333		Aeromonas	Ac	3	NA	NA	Klebsiella	Kp	3	NA	NA	Pseudomonas	Pf	3	NA	NA	Providencia	Pr	3	NA	NA
490000	120000	180000	193.333		Aeromonas	Ac	3	1.28	5.31111e+06	Klebsiella	Kp	3	1.28	1.93333e+06	Pseudomonas	Pf	3	1.28	1000000	Providencia	Pr	3	1.28	8.66667e+06
					Aeromonas	Ac	3	2	1500000	Klebsiella	Kp	3	2	26000000	Pseudomonas	Pf	3	2	26000000	Providencia	Pr	3	2	3700000
					Aeromonas	Ac	3	2.01	15000	Klebsiella	Kp	3	2.01	260000	Pseudomonas	Pf	3	2.01	260000	Providencia	Pr	3	2.01	37000
Ps1	Ps2	Ps3	NulModel		Aeromonas	Ac	3	3	230000	Klebsiella	Kp	3	3	240000	Pseudomonas	Pf	3	3	31000000	Providencia	Pr	3	3	100
NA	NA	NA	NA		Aeromonas	Ac	3	3.01	2300	Klebsiella	Kp	3	3.01	2400	Pseudomonas	Pf	3	3.01	310000	Providencia	Pr	3	3.01	1
NA	NA	NA	NA		Aeromonas	Ac	3	4	510000	Klebsiella	Kp	3	4	180000	Pseudomonas	Pf	3	4	41000000	Providencia	Pr	3	4	1
NA	NA	NA	NA		Aeromonas	ZNulModel	1	NA	NA	Klebsiella	ZNulModel	1	NA	NA	Pseudomonas	ZZNulModel	1	NA	NA	Providencia	ZZNulModel	1	NA	NA
1000000	1000000	1000000	1000000		Aeromonas	ZNulModel	1	NA	NA	Klebsiella	ZNulModel	1	NA	NA	Pseudomonas	ZZNulModel	1	NA	NA	Providencia	ZZNulModel	1	NA	NA
29000000	27000000	26000000	1000000		Aeromonas	ZNulModel	1	NA	NA	Klebsiella	ZNulModel	1	NA	NA	Pseudomonas	ZZNulModel	1	NA	NA	Providencia	ZZNulModel	1	NA	NA
290000	270000	260000	10000		Aeromonas	ZNulModel	1	1.28	5.31111e+06	Klebsiella	ZNulModel	1	1.28	1.93333e+06	Pseudomonas	ZZNulModel	1	1.28	1000000	Providencia	ZZNulModel	1	1.28	8.66667e+06
25000000	28000000	31000000	10000		Aeromonas	ZNulModel	1	2	5.31111e+06	Klebsiella	ZNulModel	1	2	1.93333e+06	Pseudomonas	ZZNulModel	1	2	1000000	Providencia	ZZNulModel	1	2	8.66667e+06
250000	280000	310000	100		Aeromonas	ZNulModel	1	2.01	53111.1	Klebsiella	ZNulModel	1	2.01	19333.3	Pseudomonas	ZZNulModel	1	2.01	10000	Providencia	ZZNulModel	1	2.01	86666.7
45000000	24000000	41000000	100		Aeromonas	ZNulModel	1	3	53111.1	Klebsiella	ZNulModel	1	3	19333.3	Pseudomonas	ZZNulModel	1	3	10000	Providencia	ZZNulModel	1	3	86666.7
					Aeromonas	ZNulModel	1	3.01	531.111	Klebsiella	ZNulModel	1	3.01	193.333	Pseudomonas	ZZNulModel	1	3.01	100	Providencia	ZZNulModel	1	3.01	866.667
Pr1	Pr2	Pr3	NulModel		Aeromonas	ZNulModel	1	4	531.111	Klebsiella	ZNulModel	1	4	193.333	Pseudomonas	ZZNulModel	1	4	100	Providencia	ZZNulModel	1	4	866.667
NA	NA	NA	NA
NA	NA	NA	NA
NA	NA	NA	NA
8.66667e+06	8.66667e+06	8.66667e+06	8.66667e+06
2400000	1700000	3700000	8.66667e+06
24000	17000	37000	86666.7
100	100	100	86666.7
1	1	1	866.667
1	1	1	866.667
Invader + evolved community (MWF)
					Treatment	Species	Rep	Time	CFU	Treatment	Species	Rep	Time	CFU	Treatment	Species	Rep	Time	CFU	Treatment	Species	Rep	Time	CFU
As1	As2	As3	NulModel		MWF	Zas	1	NA	NA	MWF	Ks(community)	1	NA	NA	MWF	Ps(community)	1	NA	NA	MWF	Pr(community)	1	NA	NA
NA	NA	NA	NA		MWF	Zas	1	NA	NA	MWF	Ks(community)	1	NA	NA	MWF	Ps(community)	1	NA	NA	MWF	Pr(community)	1	NA	NA
NA	NA	NA	NA		MWF	Zas	1	1	NA	MWF	Ks(community)	1	1	NA	MWF	Ps(community)	1	1	NA	MWF	Pr(community)	1	1	NA
NA	NA	NA	NA		MWF	Zas	1	1.28	5.31111e+06	MWF	Ks(community)	1	1.28	1.93333e+06	MWF	Ps(community)	1	1.28	1000000	MWF	Pr(community)	1	1.28	8.66667e+06
5.31111e+06	5.31111e+06	5.31111e+06	5.31111e+06		MWF	Zas	1	2	700000	MWF	Ks(community)	1	2	4500000	MWF	Ps(community)	1	2	15000000	MWF	Pr(community)	1	2	2100000
700000	2400000	600000	5.31111e+06		MWF	Zas	1	2.01	7000	MWF	Ks(community)	1	2.01	45000	MWF	Ps(community)	1	2.01	150000	MWF	Pr(community)	1	2.01	21000
7000	24000	6000	53111.1		MWF	Zas	1	3	90000	MWF	Ks(community)	1	3	49000	MWF	Ps(community)	1	3	5000000	MWF	Pr(community)	1	3	100
90000	50000	160000	53111.1		MWF	Zas	1	3.01	900	MWF	Ks(community)	1	3.01	490	MWF	Ps(community)	1	3.01	50000	MWF	Pr(community)	1	3.01	1
900	500	1600	531.111		MWF	Zas	1	4	80000	MWF	Ks(community)	1	4	1200	MWF	Ps(community)	1	4	1300000	MWF	Pr(community)	1	4	1
80000	60000	130000	531.111		MWF	Zas	2	NA	NA	MWF	Ks(community)	2	NA	NA	MWF	Ps(community)	2	NA	NA	MWF	Pr(community)	2	NA	NA
					MWF	Zas	2	NA	NA	MWF	Ks(community)	2	NA	NA	MWF	Ps(community)	2	NA	NA	MWF	Pr(community)	2	NA	NA
Ks1	Ks2	Ks3	NulModel		MWF	Zas	2	1	NA	MWF	Ks(community)	2	1	NA	MWF	Ps(community)	2	1	NA	MWF	Pr(community)	2	1	NA
NA	NA	NA	NA		MWF	Zas	2	1.28	5.31111e+06	MWF	Ks(community)	2	1.28	1.93333e+06	MWF	Ps(community)	2	1.28	1000000	MWF	Pr(community)	2	1.28	8.66667e+06
NA	NA	NA	NA		MWF	Zas	2	2	2400000	MWF	Ks(community)	2	2	3000000	MWF	Ps(community)	2	2	20000000	MWF	Pr(community)	2	2	1700000
NA	NA	NA	NA		MWF	Zas	2	2.01	24000	MWF	Ks(community)	2	2.01	30000	MWF	Ps(community)	2	2.01	200000	MWF	Pr(community)	2	2.01	17000
1.93333e+06	1.93333e+06	1.93333e+06	1.93333e+06		MWF	Zas	2	3	50000	MWF	Ks(community)	2	3	29000	MWF	Ps(community)	2	3	7000000	MWF	Pr(community)	2	3	100
4500000	3000000	1420000	1.93333e+06		MWF	Zas	2	3.01	500	MWF	Ks(community)	2	3.01	290	MWF	Ps(community)	2	3.01	70000	MWF	Pr(community)	2	3.01	1
45000	30000	71000	19333.3		MWF	Zas	2	4	60000	MWF	Ks(community)	2	4	2400	MWF	Ps(community)	2	4	2000000	MWF	Pr(community)	2	4	1
49000	29000	170000	19333.3		MWF	Zas	3	NA	NA	MWF	Ks(community)	3	NA	NA	MWF	Ps(community)	3	NA	NA	MWF	Pr(community)	3	NA	NA
490	290	1700	193.333		MWF	Zas	3	NA	NA	MWF	Ks(community)	3	NA	NA	MWF	Ps(community)	3	NA	NA	MWF	Pr(community)	3	NA	NA
1200	2400	7300	193.333		MWF	Zas	3	1	NA	MWF	Ks(community)	3	1	NA	MWF	Ps(community)	3	1	NA	MWF	Pr(community)	3	1	NA
					MWF	Zas	3	1.28	5.31111e+06	MWF	Ks(community)	3	1.28	1.93333e+06	MWF	Ps(community)	3	1.28	1000000	MWF	Pr(community)	3	1.28	8.66667e+06
Ps1	Ps2	Ps3	NulModel		MWF	Zas	3	2	600000	MWF	Ks(community)	3	2	1420000	MWF	Ps(community)	3	2	16000000	MWF	Pr(community)	3	2	700000
NA	NA	NA	NA		MWF	Zas	3	2.01	6000	MWF	Ks(community)	3	2.01	71000	MWF	Ps(community)	3	2.01	160000	MWF	Pr(community)	3	2.01	7000
NA	NA	NA	NA		MWF	Zas	3	3	160000	MWF	Ks(community)	3	3	170000	MWF	Ps(community)	3	3	11000000	MWF	Pr(community)	3	3	100
NA	NA	NA	NA		MWF	Zas	3	3.01	1600	MWF	Ks(community)	3	3.01	1700	MWF	Ps(community)	3	3.01	110000	MWF	Pr(community)	3	3.01	1
1000000	1000000	1000000	1000000		MWF	Zas	3	4	130000	MWF	Ks(community)	3	4	7300	MWF	Ps(community)	3	4	7600000	MWF	Pr(community)	3	4	1
15000000	20000000	16000000	1000000		MWF	ZNulModel	1	NA	NA	MWF	KsNulModel	1	NA	NA	MWF	PsNulModel	1	NA	NA	MWF	PrNulModel	1	NA	NA
150000	200000	160000	10000		MWF	ZNulModel	1	NA	NA	MWF	KsNulModel	1	NA	NA	MWF	PsNulModel	1	NA	NA	MWF	PrNulModel	1	NA	NA
5000000	7000000	11000000	10000		MWF	ZNulModel	1	1	NA	MWF	KsNulModel	1	1	NA	MWF	PsNulModel	1	1	NA	MWF	PrNulModel	1	1	NA
50000	70000	110000	100		MWF	ZNulModel	1	1.28	5.31111e+06	MWF	KsNulModel	1	1.28	1.93333e+06	MWF	PsNulModel	1	1.28	1000000	MWF	PrNulModel	1	1.28	8.66667e+06
1300000	2000000	7600000	100		MWF	ZNulModel	1	2	5.31111e+06	MWF	KsNulModel	1	2	1.93333e+06	MWF	PsNulModel	1	2	1000000	MWF	PrNulModel	1	2	8.66667e+06
					MWF	ZNulModel	1	2.01	53111.1	MWF	KsNulModel	1	2.01	19333.3	MWF	PsNulModel	1	2.01	10000	MWF	PrNulModel	1	2.01	86666.7
Pr1	Pr2	Pr3	NulModel		MWF	ZNulModel	1	3	53111.1	MWF	KsNulModel	1	3	19333.3	MWF	PsNulModel	1	3	10000	MWF	PrNulModel	1	3	86666.7
NA	NA	NA	NA		MWF	ZNulModel	1	3.01	531.111	MWF	KsNulModel	1	3.01	193.333	MWF	PsNulModel	1	3.01	100	MWF	PrNulModel	1	3.01	866.667
NA	NA	NA	NA		MWF	ZNulModel	1	4	531.111	MWF	KsNulModel	1	4	193.333	MWF	PsNulModel	1	4	100	MWF	PrNulModel	1	4	866.667
NA	NA	NA	NA
8.66667e+06	8.66667e+06	8.66667e+06	8.66667e+06
2100000	1700000	700000	8.66667e+06
21000	17000	7000	86666.7
100	100	100	86666.7
1	1	1	866.667
1	1	1	866.667

## Sheet: Figure2B
Legend	Example:	Ac(A)	Ac without the community
		Ac(c)	Ac invading the ancestral community
		Ac(E)	Ac invading the evolved community
Treatment	Species	Biorep	Rep	Invasion Magnitude
MWF	Ac(A)	1	1	-352.333
MWF	Ac(A)	1	2	-352.333
MWF	Ac(A)	1	3	-352.333
MWF	Ac(A)	2		-530.111
MWF	Ac(A)	2		-530.111
MWF	Ac(A)	2		-530.111
MWF	Ac(c)	1	1	199647
MWF	Ac(c)	1	2	-253.333
MWF	Ac(c)	1	3	-253.333
MWF	Ac(c)	2		389469
MWF	Ac(c)	2		319469
MWF	Ac(c)	2		509469
MWF	Kp(A)	1	1	-192.333
MWF	Kp(A)	1	2	-192.333
MWF	Kp(A)	1	3	-192.333
MWF	Ks(c)	1	1	489807
MWF	Ks(c)	1	2	119807
MWF	Ks(c)	1	3	179807
MWF	Pf(A)	1	1	49999900
MWF	Pf(A)	1	2	43999900
MWF	Pf(A)	1	3	44999900
MWF	Ps(c)	1	1	44999900
MWF	Ps(c)	1	2	23999900
MWF	Ps(c)	1	3	40999900
MWF	Pr(A)	1	1	-865.667
MWF	Pr(A)	1	2	-865.667
MWF	Pr(A)	1	3	-865.667
MWF	Pr(c)	1	1	-865.667
MWF	Pr(c)	1	2	-865.667
MWF	Pr(c)	1	3	-865.667
MWFevolved	Ac(E)	1	1	219647
MWFevolved	Ac(E)	1	2	199647
MWFevolved	Ac(E)	1	3	269647
MWFevolved	Kp(E)	1	1	1006.67
MWFevolved	Kp(E)	1	2	2206.67
MWFevolved	Kp(E)	1	3	7106.67
MWFevolved	Pf(E)	1	1	1299900
MWFevolved	Pf(E)	1	2	1999900
MWFevolved	Pf(E)	1	3	7599900
MWFevolved	Pr(E)	1	1	-865.667
MWFevolved	Pr(E)	1	2	-865.667
MWFevolved	Pr(E)	1	3	-865.667

## Sheet: Figure2CD
Note: Dataset used to make each plot are in Orange.					Oa = Oa mono-culture
Left: Figure C					OaC = Oa invading ancestral community
Right: Figure D					OaE = Oa invading evolved community
Figure C
Oa invader mono-culture						Ancestral 3-species + Oa invasion						Evolved 3-species + Oa invasion						Figure D
Species	Rep	Time	CFU	Treatment		Species	Rep	Time	CFU	Treatment		Species	Rep	Time	CFU	Treatment		Treatment	Species	Biorep	Rep	Invasion magnitude
OaA	1	1.28	466667	MWF		At	1	0	1.06667e+06	MWF		At	1	0	1.73333e+06	MWF		ancestral	OaA	1	1	-45.6667
OaA	1	2	1	MWF		At	1	1	200000000	MWF		At	1	1	150000000	MWF		ancestral	OaA	1	2	-45.6667
OaA	1	2.01	1	MWF		At	1	1.01	2000000	MWF		At	1	1.01	1500000	MWF		ancestral	OaA	1	3	-45.6667
OaA	1	3	1	MWF		At	1	2	160000000	MWF		At	1	2	170000000	MWF		ancestral	OaC	1	1	2.9e+07
OaA	1	3.01	1	MWF		At	1	2.01	1600000	MWF		At	1	2.01	1700000	MWF		ancestral	OaC	1	2	1.38e+08
OaA	1	4	1	MWF		At	1	3	240000000	MWF		At	1	3	360000000	MWF		ancestral	OaC	1	3	2.2e+07
OaA	2	1.28	466667	MWF		At	1	3.01	2400000	MWF		At	1	3.01	3600000	MWF		evolved	OaE	1	1	249953
OaA	2	2	1	MWF		At	1	4	12000000	MWF		At	1	4	150000000	MWF		evolved	OaE	1	2	129953
OaA	2	2.01	1	MWF		At	2	0	1.06667e+06	MWF		At	2	0	1.73333e+06	MWF		evolved	OaE	1	3	259953
OaA	2	3	1	MWF		At	2	1	250000000	MWF		At	2	1	210000000	MWF
OaA	2	3.01	1	MWF		At	2	1.01	2500000	MWF		At	2	1.01	2100000	MWF
OaA	2	4	1	MWF		At	2	2	90000000	MWF		At	2	2	190000000	MWF
OaA	3	1.28	466667	MWF		At	2	2.01	900000	MWF		At	2	2.01	1900000	MWF
OaA	3	2	1	MWF		At	2	3	310000000	MWF		At	2	3	160000000	MWF
OaA	3	2.01	1	MWF		At	2	3.01	3100000	MWF		At	2	3.01	1600000	MWF
OaA	3	3	1	MWF		At	2	4	83000000	MWF		At	2	4	77000000	MWF
OaA	3	3.01	1	MWF		At	3	0	1.06667e+06	MWF		At	3	0	1.73333e+06	MWF
OaA	3	4	1	MWF		At	3	1	160000000	MWF		At	3	1	150000000	MWF
						At	3	1.01	1600000	MWF		At	3	1.01	1500000	MWF
						At	3	2	100000000	MWF		At	3	2	150000000	MWF
						At	3	2.01	1000000	MWF		At	3	2.01	1500000	MWF
						At	3	3	160000000	MWF		At	3	3	210000000	MWF
						At	3	3.01	1600000	MWF		At	3	3.01	2100000	MWF
						At	3	4	18000000	MWF		At	3	4	100000000	MWF
						Ct	1	0	800000	MWF		Ct	1	0	1.06667e+06	MWF
						Ct	1	1	13000000	MWF		Ct	1	1	2000000	MWF
						Ct	1	1.01	130000	MWF		Ct	1	1.01	20000	MWF
						Ct	1	2	7700000	MWF		Ct	1	2	2900000	MWF
						Ct	1	2.01	77000	MWF		Ct	1	2.01	29000	MWF
						Ct	1	3	3000000	MWF		Ct	1	3	4100000	MWF
						Ct	1	3.01	30000	MWF		Ct	1	3.01	41000	MWF
						Ct	1	4	1170000	MWF		Ct	1	4	1800000	MWF
						Ct	2	0	800000	MWF		Ct	2	0	1.06667e+06	MWF
						Ct	2	1	14000000	MWF		Ct	2	1	16000000	MWF
						Ct	2	1.01	140000	MWF		Ct	2	1.01	160000	MWF
						Ct	2	2	4300000	MWF		Ct	2	2	3000000	MWF
						Ct	2	2.01	43000	MWF		Ct	2	2.01	30000	MWF
						Ct	2	3	4100000	MWF		Ct	2	3	5300000	MWF
						Ct	2	3.01	41000	MWF		Ct	2	3.01	53000	MWF
						Ct	2	4	870000	MWF		Ct	2	4	1200000	MWF
						Ct	3	0	800000	MWF		Ct	3	0	1.06667e+06	MWF
						Ct	3	1	16000000	MWF		Ct	3	1	10000000	MWF
						Ct	3	1.01	160000	MWF		Ct	3	1.01	100000	MWF
						Ct	3	2	7500000	MWF		Ct	3	2	3600000	MWF
						Ct	3	2.01	75000	MWF		Ct	3	2.01	36000	MWF
						Ct	3	3	3700000	MWF		Ct	3	3	4400000	MWF
						Ct	3	3.01	37000	MWF		Ct	3	3.01	44000	MWF
						Ct	3	4	460000	MWF		Ct	3	4	1000000	MWF
						Ms	1	0	3.26667e+06	MWF		Ms	1	0	3600000	MWF
						Ms	1	1	2200000	MWF		Ms	1	1	12000000	MWF
						Ms	1	1.01	22000	MWF		Ms	1	1.01	120000	MWF
						Ms	1	2	670000	MWF		Ms	1	2	5000000	MWF
						Ms	1	2.01	6700	MWF		Ms	1	2.01	50000	MWF
						Ms	1	3	110000	MWF		Ms	1	3	1800000	MWF
						Ms	1	3.01	1100	MWF		Ms	1	3.01	18000	MWF
						Ms	1	4	230000	MWF		Ms	1	4	670000	MWF
						Ms	2	0	3.26667e+06	MWF		Ms	2	0	3600000	MWF
						Ms	2	1	6400000	MWF		Ms	2	1	13000000	MWF
						Ms	2	1.01	64000	MWF		Ms	2	1.01	130000	MWF
						Ms	2	2	1010000	MWF		Ms	2	2	4000000	MWF
						Ms	2	2.01	10100	MWF		Ms	2	2.01	40000	MWF
						Ms	2	3	120000	MWF		Ms	2	3	1400000	MWF
						Ms	2	3.01	1200	MWF		Ms	2	3.01	14000	MWF
						Ms	2	4	180000	MWF		Ms	2	4	630000	MWF
						Ms	3	0	3.26667e+06	MWF		Ms	3	0	3600000	MWF
						Ms	3	1	3300000	MWF		Ms	3	1	6000000	MWF
						Ms	3	1.01	33000	MWF		Ms	3	1.01	60000	MWF
						Ms	3	2	790000	MWF		Ms	3	2	4000000	MWF
						Ms	3	2.01	7900	MWF		Ms	3	2.01	40000	MWF
						Ms	3	3	120000	MWF		Ms	3	3	1800000	MWF
						Ms	3	3.01	1200	MWF		Ms	3	3.01	18000	MWF
						Ms	3	4	54000	MWF		Ms	3	4	940000	MWF
						OaC	1	0	NA	MWF		OaE	1	0	NA	MWF
						OaC	1	1	NA	MWF		OaE	1	1	NA	MWF
						OaC	1	1.28	466667	MWF		OaE	1	1.28	466667	MWF
						OaC	1	2	200000000	MWF		OaE	1	2	2500000	MWF
						OaC	1	2.01	2000000	MWF		OaE	1	2.01	25000	MWF
						OaC	1	3	240000000	MWF		OaE	1	3	1300000	MWF
						OaC	1	3.01	2400000	MWF		OaE	1	3.01	13000	MWF
						OaC	1	4	29000000	MWF		OaE	1	4	250000	MWF
						OaC	2	0	NA	MWF		OaE	2	0	NA	MWF
						OaC	2	1	NA	MWF		OaE	2	1	NA	MWF
						OaC	2	1.28	466667	MWF		OaE	2	1.28	466667	MWF
						OaC	2	2	140000000	MWF		OaE	2	2	1500000	MWF
						OaC	2	2.01	1400000	MWF		OaE	2	2.01	15000	MWF
						OaC	2	3	230000000	MWF		OaE	2	3	600000	MWF
						OaC	2	3.01	2300000	MWF		OaE	2	3.01	6000	MWF
						OaC	2	4	138000000	MWF		OaE	2	4	130000	MWF
						OaC	3	0	NA	MWF		OaE	3	0	NA	MWF
						OaC	3	1	NA	MWF		OaE	3	1	NA	MWF
						OaC	3	1.28	466667	MWF		OaE	3	1.28	466667	MWF
						OaC	3	2	210000000	MWF		OaE	3	2	1200000	MWF
						OaC	3	2.01	2100000	MWF		OaE	3	2.01	12000	MWF
						OaC	3	3	280000000	MWF		OaE	3	3	1200000	MWF
						OaC	3	3.01	2800000	MWF		OaE	3	3.01	12000	MWF
						OaC	3	4	22000000	MWF		OaE	3	4	260000	MWF
						OaNulModel	1	0	NA	MWF		OaNulModel	1	0	NA	MWF
						OaNulModel	1	1	NA	MWF		OaNulModel	1	1	NA	MWF
						OaNulModel	1	1.28	466667	MWF		OaNulModel	1	1.28	466667	MWF
						OaNulModel	1	2	466667	MWF		OaNulModel	1	2	466667	MWF
						OaNulModel	1	2.01	4666.67	MWF		OaNulModel	1	2.01	4666.67	MWF
						OaNulModel	1	3	4666.67	MWF		OaNulModel	1	3	4666.67	MWF
						OaNulModel	1	3.01	46.6667	MWF		OaNulModel	1	3.01	46.6667	MWF
						OaNulModel	1	4	46.6667	MWF		OaNulModel	1	4	46.6667	MWF

## Sheet: Figure3ABCD
Figure A	At = Agrobacterium tumefaciens			Ac = Aeromonas caviae
Figure B	Ct = Comamonas testosteroni			Kp = Klepsiella pneumoniae
Figure C	Ms = Microbacterium saperdae			Pf = Pseudomonas fulva
Figure D	Oa = Ochrobactrum anthropi			Pr = Providencia rettgeri
	CommunityHistory	Treatment	Rep	CFU_T4			CommunityHistory	Treatment	Rep	CFU_T4
Figure A	Ancestral	At	1	100000000		Figure C	Ancestral	At	1	150000000
	Ancestral	At	2	150000000			Ancestral	At	2	110000000
	Ancestral	At	3	120000000			Ancestral	At	3	120000000
	Ancestral	Ct	1	3400000			Ancestral	At(Oa)	1	12000000
	Ancestral	Ct	2	3500000			Ancestral	At(Oa)	2	83000000
	Ancestral	Ct	3	3800000			Ancestral	At(Oa)	3	18000000
	Ancestral	Ms	1	41000			Ancestral	Ct	1	2900000
	Ancestral	Ms	2	51000			Ancestral	Ct	2	3100000
	Ancestral	Ms	3	66000			Ancestral	Ct	3	1300000
	Ancestral	Oa	1	140000000			Ancestral	Ct(Oa)	1	1170000
	Ancestral	Oa	2	180000000			Ancestral	Ct(Oa)	2	870000
	Ancestral	Oa	3	90000000			Ancestral	Ct(Oa)	3	460000
	Ancestral	At(Ac)	1	70000000			Ancestral	Ms	1	280000
	Ancestral	At(Ac)	2	80000000			Ancestral	Ms	2	110000
	Ancestral	At(Ac)	3	130000000			Ancestral	Ms	3	66000
	Ancestral	Ct(Ac)	1	3100000			Ancestral	Ms(Oa)	1	230000
	Ancestral	Ct(Ac)	2	3500000			Ancestral	Ms(Oa)	2	180000
	Ancestral	Ct(Ac)	3	3100000			Ancestral	Ms(Oa)	3	54000
	Ancestral	Ms(Ac)	1	84000		Figure D	co-evolved	At	1	70000000
	Ancestral	Ms(Ac)	2	140000			co-evolved	At	2	100000000
	Ancestral	Ms(Ac)	3	130000			co-evolved	At	3	120000000
	Ancestral	Oa(Ac)	1	72000000			co-evolved	At(Oa)	1	150000000
	Ancestral	Oa(Ac)	2	78000000			co-evolved	At(Oa)	2	77000000
	Ancestral	Oa(Ac)	3	112000000			co-evolved	At(Oa)	3	100000000
	Ancestral	At(Kp)	1	80000000			co-evolved	Ct	1	1700000
	Ancestral	At(Kp)	2	140000000			co-evolved	Ct	2	800000
	Ancestral	At(Kp)	3	90000000			co-evolved	Ct	3	1100000
	Ancestral	Ct(Kp)	1	2700000			co-evolved	Ct(Oa)	1	1800000
	Ancestral	Ct(Kp)	2	2900000			co-evolved	Ct(Oa)	2	1200000
	Ancestral	Ct(Kp)	3	4300000			co-evolved	Ct(Oa)	3	1000000
	Ancestral	Ms(Kp)	1	90000			co-evolved	Ms	1	670000
	Ancestral	Ms(Kp)	2	80000			co-evolved	Ms	2	800000
	Ancestral	Ms(Kp)	3	140000			co-evolved	Ms	3	810000
	Ancestral	Oa(Kp)	1	100000000			co-evolved	Ms(Oa)	1	670000
	Ancestral	Oa(Kp)	2	66000000			co-evolved	Ms(Oa)	2	630000
	Ancestral	Oa(Kp)	3	98000000			co-evolved	Ms(Oa)	3	940000
	Ancestral	At(Pf)	1	11100000
	Ancestral	At(Pf)	2	8800000
	Ancestral	At(Pf)	3	8300000
	Ancestral	Ct(Pf)	1	5600000
	Ancestral	Ct(Pf)	2	4100000
	Ancestral	Ct(Pf)	3	3900000
	Ancestral	Ms(Pf)	1	360000
	Ancestral	Ms(Pf)	2	280000
	Ancestral	Ms(Pf)	3	440000
	Ancestral	Oa(Pf)	1	800000
	Ancestral	Oa(Pf)	2	310000
	Ancestral	Oa(Pf)	3	700000
	Ancestral	At(Pr)	1	70000000
	Ancestral	At(Pr)	2	120000000
	Ancestral	At(Pr)	3	90000000
	Ancestral	Ct(Pr)	1	4500000
	Ancestral	Ct(Pr)	2	5600000
	Ancestral	Ct(Pr)	3	4000000
	Ancestral	Ms(Pr)	1	190000
	Ancestral	Ms(Pr)	2	120000
	Ancestral	Ms(Pr)	3	130000
	Ancestral	Oa(Pr)	1	70000000
	Ancestral	Oa(Pr)	2	150000000
	Ancestral	Oa(Pr)	3	80000000
Figure B	co-evolved	At	1	160000000
	co-evolved	At	2	110000000
	co-evolved	At	3	150000000
	co-evolved	Ct	1	2100000
	co-evolved	Ct	2	6100000
	co-evolved	Ct	3	3000000
	co-evolved	Ms	1	2100000
	co-evolved	Ms	2	1700000
	co-evolved	Ms	3	1800000
	co-evolved	Oa	1	4800000
	co-evolved	Oa	2	4400000
	co-evolved	Oa	3	4000000
	co-evolved	At(Ac)	1	180000000
	co-evolved	At(Ac)	2	260000000
	co-evolved	At(Ac)	3	140000000
	co-evolved	Ct(Ac)	1	3100000
	co-evolved	Ct(Ac)	2	3400000
	co-evolved	Ct(Ac)	3	3900000
	co-evolved	Ms(Ac)	1	1700000
	co-evolved	Ms(Ac)	2	1400000
	co-evolved	Ms(Ac)	3	1300000
	co-evolved	Oa(Ac)	1	5400000
	co-evolved	Oa(Ac)	2	4600000
	co-evolved	Oa(Ac)	3	4800000
	co-evolved	At(Kp)	1	280000000
	co-evolved	At(Kp)	2	200000000
	co-evolved	At(Kp)	3	210000000
	co-evolved	Ct(Kp)	1	2800000
	co-evolved	Ct(Kp)	2	4700000
	co-evolved	Ct(Kp)	3	3600000
	co-evolved	Ms(Kp)	1	2400000
	co-evolved	Ms(Kp)	2	1400000
	co-evolved	Ms(Kp)	3	1900000
	co-evolved	Oa(Kp)	1	5400000
	co-evolved	Oa(Kp)	2	4200000
	co-evolved	Oa(Kp)	3	3400000
	co-evolved	At(Pf)	1	240000000
	co-evolved	At(Pf)	2	120000000
	co-evolved	At(Pf)	3	200000000
	co-evolved	Ct(Pf)	1	2800000
	co-evolved	Ct(Pf)	2	3000000
	co-evolved	Ct(Pf)	3	2500000
	co-evolved	Ms(Pf)	1	2000000
	co-evolved	Ms(Pf)	2	1800000
	co-evolved	Ms(Pf)	3	2000000
	co-evolved	Oa(Pf)	1	3200000
	co-evolved	Oa(Pf)	2	2200000
	co-evolved	Oa(Pf)	3	3500000
	co-evolved	At(Pr)	1	100000000
	co-evolved	At(Pr)	2	130000000
	co-evolved	At(Pr)	3	120000000
	co-evolved	Ct(Pr)	1	1700000
	co-evolved	Ct(Pr)	2	3800000
	co-evolved	Ct(Pr)	3	3200000
	co-evolved	Ms(Pr)	1	1900000
	co-evolved	Ms(Pr)	2	1500000
	co-evolved	Ms(Pr)	3	1900000
	co-evolved	Oa(Pr)	1	3400000
	co-evolved	Oa(Pr)	2	4000000
	co-evolved	Oa(Pr)	3	4100000

## Sheet: FigureS2AB
Figure A																														Figure B
MWF						MWF						MWF						MWF						MWF						MWF+AA						MWF+AA						MWF+AA						MWF+AA
4 species						4 species + Aeromonas						4 species + Klebsiella						4 species + Pseudomonas						4 species + Providencia						4 species						4 species + Aeromonas						4 species + Klebsiella						4 species + Pseudomonas
Treatment	Species	Rep	Time	CFU		Treatment	Species	Rep	Time	CFU		Treatment	Species	Rep	Time	CFU		Treatment	Species	Rep	Time	CFU		Treatment	Species	Rep	Time	CFU		Treatment	Species	Rep	Time	CFU		Treatment	Species	Rep	Time	CFU		Treatment	Species	Rep	Time	CFU		Treatment	Species
4sp	At	1	0	1.66667e+06		Aeromonas	At	1	0	1.66667e+06		Klebsiella	At	1	0	1.66667e+06		Pseudomonas	At	1	0	1.66667e+06		Providencia	At	1	0	1.66667e+06		4sp	At	1	0	1.66667e+06		Aeromonas	At	1	0	1.66667e+06		Klebsiella	At	1	0	1.66667e+06		Pseudomonas	At
4sp	At	1	1	83000000		Aeromonas	At	1	1	70000000		Klebsiella	At	1	1	51000000		Pseudomonas	At	1	1	42000000		Providencia	At	1	1	3700000		4sp	At	1	1	86000000		Aeromonas	At	1	1	63000000		Klebsiella	At	1	1	91000000		Pseudomonas	At
4sp	At	1	1.01	830000		Aeromonas	At	1	1.01	700000		Klebsiella	At	1	1.01	510000		Pseudomonas	At	1	1.01	420000		Providencia	At	1	1.01	37000		4sp	At	1	1.01	860000		Aeromonas	At	1	1.01	630000		Klebsiella	At	1	1.01	910000		Pseudomonas	At
4sp	At	1	NA	NA		Aeromonas	At	1	NA	NA		Klebsiella	At	1	NA	NA		Pseudomonas	At	1	NA	NA		Providencia	At	1	NA	NA		4sp	At	1	NA	NA		Aeromonas	At	1	NA	NA		Klebsiella	At	1	NA	NA		Pseudomonas	At
4sp	At	1	2	160000000		Aeromonas	At	1	2	210000000		Klebsiella	At	1	2	200000000		Pseudomonas	At	1	2	12000000		Providencia	At	1	2	1900000		4sp	At	1	2	90000000		Aeromonas	At	1	2	110000000		Klebsiella	At	1	2	90000000		Pseudomonas	At
4sp	At	1	2.01	1600000		Aeromonas	At	1	2.01	2100000		Klebsiella	At	1	2.01	2000000		Pseudomonas	At	1	2.01	120000		Providencia	At	1	2.01	19000		4sp	At	1	2.01	900000		Aeromonas	At	1	2.01	1100000		Klebsiella	At	1	2.01	900000		Pseudomonas	At
4sp	At	1	3	150000000		Aeromonas	At	1	3	210000000		Klebsiella	At	1	3	240000000		Pseudomonas	At	1	3	20000000		Providencia	At	1	3	500000		4sp	At	1	3	30000000		Aeromonas	At	1	3	90000000		Klebsiella	At	1	3	130000000		Pseudomonas	At
4sp	At	1	3.01	1500000		Aeromonas	At	1	3.01	2100000		Klebsiella	At	1	3.01	2400000		Pseudomonas	At	1	3.01	200000		Providencia	At	1	3.01	5000		4sp	At	1	3.01	300000		Aeromonas	At	1	3.01	900000		Klebsiella	At	1	3.01	1300000		Pseudomonas	At
4sp	At	1	4	160000000		Aeromonas	At	1	4	240000000		Klebsiella	At	1	4	230000000		Pseudomonas	At	1	4	10000000		Providencia	At	1	4	850000		4sp	At	1	4	110000000		Aeromonas	At	1	4	60000000		Klebsiella	At	1	4	65000000		Pseudomonas	At
4sp	At	2	0	1.66667e+06		Aeromonas	At	2	0	1.66667e+06		Klebsiella	At	2	0	1.66667e+06		Pseudomonas	At	2	0	1.66667e+06		Providencia	At	2	0	1.66667e+06		4sp	At	2	0	1.66667e+06		Aeromonas	At	2	0	1.66667e+06		Klebsiella	At	2	0	1.66667e+06		Pseudomonas	At
4sp	At	2	1	68000000		Aeromonas	At	2	1	76000000		Klebsiella	At	2	1	58000000		Pseudomonas	At	2	1	50000000		Providencia	At	2	1	76000000		4sp	At	2	1	78000000		Aeromonas	At	2	1	63000000		Klebsiella	At	2	1	81000000		Pseudomonas	At
4sp	At	2	1.01	680000		Aeromonas	At	2	1.01	760000		Klebsiella	At	2	1.01	580000		Pseudomonas	At	2	1.01	500000		Providencia	At	2	1.01	760000		4sp	At	2	1.01	780000		Aeromonas	At	2	1.01	630000		Klebsiella	At	2	1.01	810000		Pseudomonas	At
4sp	At	2	NA	NA		Aeromonas	At	2	NA	NA		Klebsiella	At	2	NA	NA		Pseudomonas	At	2	NA	NA		Providencia	At	2	NA	NA		4sp	At	2	NA	NA		Aeromonas	At	2	NA	NA		Klebsiella	At	2	NA	NA		Pseudomonas	At
4sp	At	2	2	170000000		Aeromonas	At	2	2	160000000		Klebsiella	At	2	2	170000000		Pseudomonas	At	2	2	18000000		Providencia	At	2	2	180000000		4sp	At	2	2	70000000		Aeromonas	At	2	2	110000000		Klebsiella	At	2	2	90000000		Pseudomonas	At
4sp	At	2	2.01	1700000		Aeromonas	At	2	2.01	1600000		Klebsiella	At	2	2.01	1700000		Pseudomonas	At	2	2.01	180000		Providencia	At	2	2.01	1800000		4sp	At	2	2.01	700000		Aeromonas	At	2	2.01	1100000		Klebsiella	At	2	2.01	900000		Pseudomonas	At
4sp	At	2	3	160000000		Aeromonas	At	2	3	200000000		Klebsiella	At	2	3	170000000		Pseudomonas	At	2	3	17000000		Providencia	At	2	3	210000000		4sp	At	2	3	80000000		Aeromonas	At	2	3	70000000		Klebsiella	At	2	3	110000000		Pseudomonas	At
4sp	At	2	3.01	1600000		Aeromonas	At	2	3.01	2000000		Klebsiella	At	2	3.01	1700000		Pseudomonas	At	2	3.01	170000		Providencia	At	2	3.01	2100000		4sp	At	2	3.01	800000		Aeromonas	At	2	3.01	700000		Klebsiella	At	2	3.01	1100000		Pseudomonas	At
4sp	At	2	4	190000000		Aeromonas	At	2	4	220000000		Klebsiella	At	2	4	240000000		Pseudomonas	At	2	4	5000000		Providencia	At	2	4	230000000		4sp	At	2	4	130000000		Aeromonas	At	2	4	50000000		Klebsiella	At	2	4	56000000		Pseudomonas	At
4sp	At	3	0	1.66667e+06		Aeromonas	At	3	0	1.66667e+06		Klebsiella	At	3	0	1.66667e+06		Pseudomonas	At	3	0	1.66667e+06		Providencia	At	3	0	1.66667e+06		4sp	At	3	0	1.66667e+06		Aeromonas	At	3	0	1.66667e+06		Klebsiella	At	3	0	1.66667e+06		Pseudomonas	At
4sp	At	3	1	57000000		Aeromonas	At	3	1	76000000		Klebsiella	At	3	1	60000000		Pseudomonas	At	3	1	50000000		Providencia	At	3	1	103000000		4sp	At	3	1	97000000		Aeromonas	At	3	1	44000000		Klebsiella	At	3	1	81000000		Pseudomonas	At
4sp	At	3	1.01	570000		Aeromonas	At	3	1.01	760000		Klebsiella	At	3	1.01	600000		Pseudomonas	At	3	1.01	500000		Providencia	At	3	1.01	1030000		4sp	At	3	1.01	970000		Aeromonas	At	3	1.01	440000		Klebsiella	At	3	1.01	810000		Pseudomonas	At
4sp	At	3	NA	NA		Aeromonas	At	3	NA	NA		Klebsiella	At	3	NA	NA		Pseudomonas	At	3	NA	NA		Providencia	At	3	NA	NA		4sp	At	3	NA	NA		Aeromonas	At	3	NA	NA		Klebsiella	At	3	NA	NA		Pseudomonas	At
4sp	At	3	2	110000000		Aeromonas	At	3	2	90000000		Klebsiella	At	3	2	90000000		Pseudomonas	At	3	2	16000000		Providencia	At	3	2	140000000		4sp	At	3	2	110000000		Aeromonas	At	3	2	90000000		Klebsiella	At	3	2	80000000		Pseudomonas	At
4sp	At	3	2.01	1100000		Aeromonas	At	3	2.01	900000		Klebsiella	At	3	2.01	900000		Pseudomonas	At	3	2.01	160000		Providencia	At	3	2.01	1400000		4sp	At	3	2.01	1100000		Aeromonas	At	3	2.01	900000		Klebsiella	At	3	2.01	800000		Pseudomonas	At
4sp	At	3	3	210000000		Aeromonas	At	3	3	200000000		Klebsiella	At	3	3	130000000		Pseudomonas	At	3	3	15000000		Providencia	At	3	3	350000000		4sp	At	3	3	100000000		Aeromonas	At	3	3	60000000		Klebsiella	At	3	3	100000000		Pseudomonas	At
4sp	At	3	3.01	2100000		Aeromonas	At	3	3.01	2000000		Klebsiella	At	3	3.01	1300000		Pseudomonas	At	3	3.01	150000		Providencia	At	3	3.01	3500000		4sp	At	3	3.01	1000000		Aeromonas	At	3	3.01	600000		Klebsiella	At	3	3.01	1000000		Pseudomonas	At
4sp	At	3	4	280000000		Aeromonas	At	3	4	1900000000		Klebsiella	At	3	4	240000000		Pseudomonas	At	3	4	6000000		Providencia	At	3	4	200000000		4sp	At	3	4	40000000		Aeromonas	At	3	4	80000000		Klebsiella	At	3	4	71000000		Pseudomonas	At
4sp	Ct	1	0	5200000		Aeromonas	Ct	1	0	5200000		Klebsiella	Ct	1	0	5200000		Pseudomonas	Ct	1	0	5200000		Providencia	Ct	1	0	5200000		4sp	Ct	1	0	5200000		Aeromonas	Ct	1	0	5200000		Klebsiella	Ct	1	0	5200000		Pseudomonas	Ct
4sp	Ct	1	1	8000000		Aeromonas	Ct	1	1	14000000		Klebsiella	Ct	1	1	27000000		Pseudomonas	Ct	1	1	11000000		Providencia	Ct	1	1	21000000		4sp	Ct	1	1	11000000		Aeromonas	Ct	1	1	51000000		Klebsiella	Ct	1	1	59000000		Pseudomonas	Ct
4sp	Ct	1	1.01	80000		Aeromonas	Ct	1	1.01	140000		Klebsiella	Ct	1	1.01	270000		Pseudomonas	Ct	1	1.01	110000		Providencia	Ct	1	1.01	210000		4sp	Ct	1	1.01	110000		Aeromonas	Ct	1	1.01	510000		Klebsiella	Ct	1	1.01	590000		Pseudomonas	Ct
4sp	Ct	1	NA	NA		Aeromonas	Ct	1	NA	NA		Klebsiella	Ct	1	NA	NA		Pseudomonas	Ct	1	NA	NA		Providencia	Ct	1	NA	NA		4sp	Ct	1	NA	NA		Aeromonas	Ct	1	NA	NA		Klebsiella	Ct	1	NA	NA		Pseudomonas	Ct
4sp	Ct	1	2	4100000		Aeromonas	Ct	1	2	4100000		Klebsiella	Ct	1	2	4100000		Pseudomonas	Ct	1	2	4800000		Providencia	Ct	1	2	10500000		4sp	Ct	1	2	39000000		Aeromonas	Ct	1	2	33000000		Klebsiella	Ct	1	2	40000000		Pseudomonas	Ct
4sp	Ct	1	2.01	41000		Aeromonas	Ct	1	2.01	41000		Klebsiella	Ct	1	2.01	41000		Pseudomonas	Ct	1	2.01	48000		Providencia	Ct	1	2.01	105000		4sp	Ct	1	2.01	390000		Aeromonas	Ct	1	2.01	330000		Klebsiella	Ct	1	2.01	400000		Pseudomonas	Ct
4sp	Ct	1	3	3300000		Aeromonas	Ct	1	3	3700000		Klebsiella	Ct	1	3	3600000		Pseudomonas	Ct	1	3	2200000		Providencia	Ct	1	3	2900000		4sp	Ct	1	3	7000000		Aeromonas	Ct	1	3	14000000		Klebsiella	Ct	1	3	18000000		Pseudomonas	Ct
4sp	Ct	1	3.01	33000		Aeromonas	Ct	1	3.01	37000		Klebsiella	Ct	1	3.01	36000		Pseudomonas	Ct	1	3.01	22000		Providencia	Ct	1	3.01	29000		4sp	Ct	1	3.01	70000		Aeromonas	Ct	1	3.01	140000		Klebsiella	Ct	1	3.01	180000		Pseudomonas	Ct
4sp	Ct	1	4	3000000		Aeromonas	Ct	1	4	4200000		Klebsiella	Ct	1	4	5000000		Pseudomonas	Ct	1	4	2800000		Providencia	Ct	1	4	3000000		4sp	Ct	1	4	14000000		Aeromonas	Ct	1	4	20000000		Klebsiella	Ct	1	4	45000000		Pseudomonas	Ct
4sp	Ct	2	0	5200000		Aeromonas	Ct	2	0	5200000		Klebsiella	Ct	2	0	5200000		Pseudomonas	Ct	2	0	5200000		Providencia	Ct	2	0	5200000		4sp	Ct	2	0	5200000		Aeromonas	Ct	2	0	5200000		Klebsiella	Ct	2	0	5200000		Pseudomonas	Ct
4sp	Ct	2	1	14000000		Aeromonas	Ct	2	1	11000000		Klebsiella	Ct	2	1	31000000		Pseudomonas	Ct	2	1	13000000		Providencia	Ct	2	1	20000000		4sp	Ct	2	1	10000000		Aeromonas	Ct	2	1	52000000		Klebsiella	Ct	2	1	73000000		Pseudomonas	Ct
4sp	Ct	2	1.01	140000		Aeromonas	Ct	2	1.01	110000		Klebsiella	Ct	2	1.01	310000		Pseudomonas	Ct	2	1.01	130000		Providencia	Ct	2	1.01	200000		4sp	Ct	2	1.01	100000		Aeromonas	Ct	2	1.01	520000		Klebsiella	Ct	2	1.01	730000		Pseudomonas	Ct
4sp	Ct	2	NA	NA		Aeromonas	Ct	2	NA	NA		Klebsiella	Ct	2	NA	NA		Pseudomonas	Ct	2	NA	NA		Providencia	Ct	2	NA	NA		4sp	Ct	2	NA	NA		Aeromonas	Ct	2	NA	NA		Klebsiella	Ct	2	NA	NA		Pseudomonas	Ct
4sp	Ct	2	2	4400000		Aeromonas	Ct	2	2	5000000		Klebsiella	Ct	2	2	3200000		Pseudomonas	Ct	2	2	5800000		Providencia	Ct	2	2	6800000		4sp	Ct	2	2	85000000		Aeromonas	Ct	2	2	20000000		Klebsiella	Ct	2	2	40000000		Pseudomonas	Ct
4sp	Ct	2	2.01	44000		Aeromonas	Ct	2	2.01	50000		Klebsiella	Ct	2	2.01	32000		Pseudomonas	Ct	2	2.01	58000		Providencia	Ct	2	2.01	68000		4sp	Ct	2	2.01	850000		Aeromonas	Ct	2	2.01	200000		Klebsiella	Ct	2	2.01	400000		Pseudomonas	Ct
4sp	Ct	2	3	2800000		Aeromonas	Ct	2	3	2400000		Klebsiella	Ct	2	3	3200000		Pseudomonas	Ct	2	3	2500000		Providencia	Ct	2	3	2100000		4sp	Ct	2	3	8000000		Aeromonas	Ct	2	3	11000000		Klebsiella	Ct	2	3	16000000		Pseudomonas	Ct
4sp	Ct	2	3.01	28000		Aeromonas	Ct	2	3.01	24000		Klebsiella	Ct	2	3.01	32000		Pseudomonas	Ct	2	3.01	25000		Providencia	Ct	2	3.01	21000		4sp	Ct	2	3.01	80000		Aeromonas	Ct	2	3.01	110000		Klebsiella	Ct	2	3.01	160000		Pseudomonas	Ct
4sp	Ct	2	4	3900000		Aeromonas	Ct	2	4	4800000		Klebsiella	Ct	2	4	5300000		Pseudomonas	Ct	2	4	5000000		Providencia	Ct	2	4	3600000		4sp	Ct	2	4	22000000		Aeromonas	Ct	2	4	28000000		Klebsiella	Ct	2	4	38000000		Pseudomonas	Ct
4sp	Ct	3	0	5200000		Aeromonas	Ct	3	0	5200000		Klebsiella	Ct	3	0	5200000		Pseudomonas	Ct	3	0	5200000		Providencia	Ct	3	0	5200000		4sp	Ct	3	0	5200000		Aeromonas	Ct	3	0	5200000		Klebsiella	Ct	3	0	5200000		Pseudomonas	Ct
4sp	Ct	3	1	9000000		Aeromonas	Ct	3	1	7000000		Klebsiella	Ct	3	1	24000000		Pseudomonas	Ct	3	1	15000000		Providencia	Ct	3	1	15000000		4sp	Ct	3	1	24000000		Aeromonas	Ct	3	1	62000000		Klebsiella	Ct	3	1	76000000		Pseudomonas	Ct
4sp	Ct	3	1.01	90000		Aeromonas	Ct	3	1.01	70000		Klebsiella	Ct	3	1.01	240000		Pseudomonas	Ct	3	1.01	150000		Providencia	Ct	3	1.01	150000		4sp	Ct	3	1.01	240000		Aeromonas	Ct	3	1.01	620000		Klebsiella	Ct	3	1.01	760000		Pseudomonas	Ct
4sp	Ct	3	NA	NA		Aeromonas	Ct	3	NA	NA		Klebsiella	Ct	3	NA	NA		Pseudomonas	Ct	3	NA	NA		Providencia	Ct	3	NA	NA		4sp	Ct	3	NA	NA		Aeromonas	Ct	3	NA	NA		Klebsiella	Ct	3	NA	NA		Pseudomonas	Ct
4sp	Ct	3	2	4000000		Aeromonas	Ct	3	2	5200000		Klebsiella	Ct	3	2	2800000		Pseudomonas	Ct	3	2	6100000		Providencia	Ct	3	2	11500000		4sp	Ct	3	2	25000000		Aeromonas	Ct	3	2	37000000		Klebsiella	Ct	3	2	68000000		Pseudomonas	Ct
4sp	Ct	3	2.01	40000		Aeromonas	Ct	3	2.01	52000		Klebsiella	Ct	3	2.01	28000		Pseudomonas	Ct	3	2.01	61000		Providencia	Ct	3	2.01	115000		4sp	Ct	3	2.01	250000		Aeromonas	Ct	3	2.01	370000		Klebsiella	Ct	3	2.01	680000		Pseudomonas	Ct
4sp	Ct	3	3	2600000		Aeromonas	Ct	3	3	3800000		Klebsiella	Ct	3	3	3100000		Pseudomonas	Ct	3	3	1900000		Providencia	Ct	3	3	2900000		4sp	Ct	3	3	19000000		Aeromonas	Ct	3	3	28000000		Klebsiella	Ct	3	3	23000000		Pseudomonas	Ct
4sp	Ct	3	3.01	26000		Aeromonas	Ct	3	3.01	38000		Klebsiella	Ct	3	3.01	31000		Pseudomonas	Ct	3	3.01	19000		Providencia	Ct	3	3.01	29000		4sp	Ct	3	3.01	190000		Aeromonas	Ct	3	3.01	280000		Klebsiella	Ct	3	3.01	230000		Pseudomonas	Ct
4sp	Ct	3	4	4300000		Aeromonas	Ct	3	4	3800000		Klebsiella	Ct	3	4	4600000		Pseudomonas	Ct	3	4	3500000		Providencia	Ct	3	4	3300000		4sp	Ct	3	4	26000000		Aeromonas	Ct	3	4	32000000		Klebsiella	Ct	3	4	26000000		Pseudomonas	Ct
4sp	Ms	1	0	2800000		Aeromonas	Ms	1	0	2800000		Klebsiella	Ms	1	0	2800000		Pseudomonas	Ms	1	0	2800000		Providencia	Ms	1	0	2800000		4sp	Ms	1	0	2800000		Aeromonas	Ms	1	0	2800000		Klebsiella	Ms	1	0	2800000		Pseudomonas	Ms
4sp	Ms	1	1	1500000		Aeromonas	Ms	1	1	4800000		Klebsiella	Ms	1	1	9500000		Pseudomonas	Ms	1	1	NA		Providencia	Ms	1	1	3600000		4sp	Ms	1	1	25000000		Aeromonas	Ms	1	1	29000000		Klebsiella	Ms	1	1	45000000		Pseudomonas	Ms
4sp	Ms	1	1.01	15000		Aeromonas	Ms	1	1.01	48000		Klebsiella	Ms	1	1.01	95000		Pseudomonas	Ms	1	1.01	NA		Providencia	Ms	1	1.01	36000		4sp	Ms	1	1.01	250000		Aeromonas	Ms	1	1.01	290000		Klebsiella	Ms	1	1.01	450000		Pseudomonas	Ms
4sp	Ms	1	NA	NA		Aeromonas	Ms	1	NA	NA		Klebsiella	Ms	1	NA	NA		Pseudomonas	Ms	1	NA	1600000		Providencia	Ms	1	NA	NA		4sp	Ms	1	NA	NA		Aeromonas	Ms	1	NA	NA		Klebsiella	Ms	1	NA	NA		Pseudomonas	Ms
4sp	Ms	1	2	900000		Aeromonas	Ms	1	2	2200000		Klebsiella	Ms	1	2	2100000		Pseudomonas	Ms	1	2	13000000		Providencia	Ms	1	2	2700000		4sp	Ms	1	2	26000000		Aeromonas	Ms	1	2	13000000		Klebsiella	Ms	1	2	23000000		Pseudomonas	Ms
4sp	Ms	1	2.01	9000		Aeromonas	Ms	1	2.01	22000		Klebsiella	Ms	1	2.01	21000		Pseudomonas	Ms	1	2.01	130000		Providencia	Ms	1	2.01	27000		4sp	Ms	1	2.01	260000		Aeromonas	Ms	1	2.01	130000		Klebsiella	Ms	1	2.01	230000		Pseudomonas	Ms
4sp	Ms	1	3	220000		Aeromonas	Ms	1	3	1600000		Klebsiella	Ms	1	3	700000		Pseudomonas	Ms	1	3	480000		Providencia	Ms	1	3	700000		4sp	Ms	1	3	24000000		Aeromonas	Ms	1	3	10000000		Klebsiella	Ms	1	3	38000000		Pseudomonas	Ms
4sp	Ms	1	3.01	2200		Aeromonas	Ms	1	3.01	16000		Klebsiella	Ms	1	3.01	7000		Pseudomonas	Ms	1	3.01	4800		Providencia	Ms	1	3.01	7000		4sp	Ms	1	3.01	240000		Aeromonas	Ms	1	3.01	100000		Klebsiella	Ms	1	3.01	380000		Pseudomonas	Ms
4sp	Ms	1	4	130000		Aeromonas	Ms	1	4	310000		Klebsiella	Ms	1	4	170000		Pseudomonas	Ms	1	4	150000		Providencia	Ms	1	4	470000		4sp	Ms	1	4	41000000		Aeromonas	Ms	1	4	10000000		Klebsiella	Ms	1	4	69000000		Pseudomonas	Ms
4sp	Ms	2	0	2800000		Aeromonas	Ms	2	0	2800000		Klebsiella	Ms	2	0	2800000		Pseudomonas	Ms	2	0	2800000		Providencia	Ms	2	0	2800000		4sp	Ms	2	0	2800000		Aeromonas	Ms	2	0	2800000		Klebsiella	Ms	2	0	2800000		Pseudomonas	Ms
4sp	Ms	2	1	1700000		Aeromonas	Ms	2	1	2400000		Klebsiella	Ms	2	1	7800000		Pseudomonas	Ms	2	1	3300000		Providencia	Ms	2	1	5500000		4sp	Ms	2	1	46000000		Aeromonas	Ms	2	1	29000000		Klebsiella	Ms	2	1	35000000		Pseudomonas	Ms
4sp	Ms	2	1.01	17000		Aeromonas	Ms	2	1.01	24000		Klebsiella	Ms	2	1.01	78000		Pseudomonas	Ms	2	1.01	33000		Providencia	Ms	2	1.01	55000		4sp	Ms	2	1.01	460000		Aeromonas	Ms	2	1.01	290000		Klebsiella	Ms	2	1.01	350000		Pseudomonas	Ms
4sp	Ms	2	NA	NA		Aeromonas	Ms	2	NA	NA		Klebsiella	Ms	2	NA	NA		Pseudomonas	Ms	2	NA	NA		Providencia	Ms	2	NA	NA		4sp	Ms	2	NA	NA		Aeromonas	Ms	2	NA	NA		Klebsiella	Ms	2	NA	NA		Pseudomonas	Ms
4sp	Ms	2	2	1600000		Aeromonas	Ms	2	2	3300000		Klebsiella	Ms	2	2	2300000		Pseudomonas	Ms	2	2	2000000		Providencia	Ms	2	2	2700000		4sp	Ms	2	2	22000000		Aeromonas	Ms	2	2	21000000		Klebsiella	Ms	2	2	23000000		Pseudomonas	Ms
4sp	Ms	2	2.01	16000		Aeromonas	Ms	2	2.01	33000		Klebsiella	Ms	2	2.01	23000		Pseudomonas	Ms	2	2.01	20000		Providencia	Ms	2	2.01	27000		4sp	Ms	2	2.01	220000		Aeromonas	Ms	2	2.01	210000		Klebsiella	Ms	2	2.01	230000		Pseudomonas	Ms
4sp	Ms	2	3	400000		Aeromonas	Ms	2	3	1000000		Klebsiella	Ms	2	3	1400000		Pseudomonas	Ms	2	3	1100000		Providencia	Ms	2	3	1200000		4sp	Ms	2	3	37000000		Aeromonas	Ms	2	3	16000000		Klebsiella	Ms	2	3	39000000		Pseudomonas	Ms
4sp	Ms	2	3.01	4000		Aeromonas	Ms	2	3.01	10000		Klebsiella	Ms	2	3.01	14000		Pseudomonas	Ms	2	3.01	11000		Providencia	Ms	2	3.01	12000		4sp	Ms	2	3.01	370000		Aeromonas	Ms	2	3.01	160000		Klebsiella	Ms	2	3.01	390000		Pseudomonas	Ms
4sp	Ms	2	4	200000		Aeromonas	Ms	2	4	220000		Klebsiella	Ms	2	4	270000		Pseudomonas	Ms	2	4	550000		Providencia	Ms	2	4	460000		4sp	Ms	2	4	38000000		Aeromonas	Ms	2	4	16000000		Klebsiella	Ms	2	4	65000000		Pseudomonas	Ms
4sp	Ms	3	0	2800000		Aeromonas	Ms	3	0	2800000		Klebsiella	Ms	3	0	2800000		Pseudomonas	Ms	3	0	2800000		Providencia	Ms	3	0	2800000		4sp	Ms	3	0	2800000		Aeromonas	Ms	3	0	2800000		Klebsiella	Ms	3	0	2800000		Pseudomonas	Ms
4sp	Ms	3	1	2300000		Aeromonas	Ms	3	1	2300000		Klebsiella	Ms	3	1	4700000		Pseudomonas	Ms	3	1	4500000		Providencia	Ms	3	1	2100000		4sp	Ms	3	1	33000000		Aeromonas	Ms	3	1	20000000		Klebsiella	Ms	3	1	35000000		Pseudomonas	Ms
4sp	Ms	3	1.01	23000		Aeromonas	Ms	3	1.01	23000		Klebsiella	Ms	3	1.01	47000		Pseudomonas	Ms	3	1.01	45000		Providencia	Ms	3	1.01	21000		4sp	Ms	3	1.01	330000		Aeromonas	Ms	3	1.01	200000		Klebsiella	Ms	3	1.01	350000		Pseudomonas	Ms
4sp	Ms	3	NA	NA		Aeromonas	Ms	3	NA	NA		Klebsiella	Ms	3	NA	NA		Pseudomonas	Ms	3	NA	NA		Providencia	Ms	3	NA	NA		4sp	Ms	3	NA	NA		Aeromonas	Ms	3	NA	NA		Klebsiella	Ms	3	NA	NA		Pseudomonas	Ms
4sp	Ms	3	2	1600000		Aeromonas	Ms	3	2	1500000		Klebsiella	Ms	3	2	2400000		Pseudomonas	Ms	3	2	2000000		Providencia	Ms	3	2	2600000		4sp	Ms	3	2	27000000		Aeromonas	Ms	3	2	21000000		Klebsiella	Ms	3	2	32000000		Pseudomonas	Ms
4sp	Ms	3	2.01	16000		Aeromonas	Ms	3	2.01	15000		Klebsiella	Ms	3	2.01	24000		Pseudomonas	Ms	3	2.01	20000		Providencia	Ms	3	2.01	26000		4sp	Ms	3	2.01	270000		Aeromonas	Ms	3	2.01	210000		Klebsiella	Ms	3	2.01	320000		Pseudomonas	Ms
4sp	Ms	3	3	390000		Aeromonas	Ms	3	3	900000		Klebsiella	Ms	3	3	600000		Pseudomonas	Ms	3	3	800000		Providencia	Ms	3	3	1000000		4sp	Ms	3	3	40000000		Aeromonas	Ms	3	3	9000000		Klebsiella	Ms	3	3	59000000		Pseudomonas	Ms
4sp	Ms	3	3.01	3900		Aeromonas	Ms	3	3.01	9000		Klebsiella	Ms	3	3.01	6000		Pseudomonas	Ms	3	3.01	8000		Providencia	Ms	3	3.01	10000		4sp	Ms	3	3.01	400000		Aeromonas	Ms	3	3.01	90000		Klebsiella	Ms	3	3.01	590000		Pseudomonas	Ms
4sp	Ms	3	4	230000		Aeromonas	Ms	3	4	140000		Klebsiella	Ms	3	4	320000		Pseudomonas	Ms	3	4	640000		Providencia	Ms	3	4	320000		4sp	Ms	3	4	68000000		Aeromonas	Ms	3	4	18000000		Klebsiella	Ms	3	4	65000000		Pseudomonas	Ms
4sp	Oa	1	0	733333		Aeromonas	Oa	1	0	733333		Klebsiella	Oa	1	0	733333		Pseudomonas	Oa	1	0	733333		Providencia	Oa	1	0	733333		4sp	Oa	1	0	733333		Aeromonas	Oa	1	0	733333		Klebsiella	Oa	1	0	733333		Pseudomonas	Oa
4sp	Oa	1	1	19000000		Aeromonas	Oa	1	1	6000000		Klebsiella	Oa	1	1	12000000		Pseudomonas	Oa	1	1	9000000		Providencia	Oa	1	1	15000000		4sp	Oa	1	1	77000000		Aeromonas	Oa	1	1	110000000		Klebsiella	Oa	1	1	120000000		Pseudomonas	Oa
4sp	Oa	1	1.01	190000		Aeromonas	Oa	1	1.01	60000		Klebsiella	Oa	1	1.01	120000		Pseudomonas	Oa	1	1.01	90000		Providencia	Oa	1	1.01	150000		4sp	Oa	1	1.01	770000		Aeromonas	Oa	1	1.01	1100000		Klebsiella	Oa	1	1.01	1200000		Pseudomonas	Oa
4sp	Oa	1	NA	NA		Aeromonas	Oa	1	NA	NA		Klebsiella	Oa	1	NA	NA		Pseudomonas	Oa	1	NA	NA		Providencia	Oa	1	NA	NA		4sp	Oa	1	NA	NA		Aeromonas	Oa	1	NA	NA		Klebsiella	Oa	1	NA	NA		Pseudomonas	Oa
4sp	Oa	1	2	33000000		Aeromonas	Oa	1	2	5000000		Klebsiella	Oa	1	2	3000000		Pseudomonas	Oa	1	2	1800000		Providencia	Oa	1	2	18000000		4sp	Oa	1	2	70000000		Aeromonas	Oa	1	2	90000000		Klebsiella	Oa	1	2	60000000		Pseudomonas	Oa
4sp	Oa	1	2.01	330000		Aeromonas	Oa	1	2.01	50000		Klebsiella	Oa	1	2.01	30000		Pseudomonas	Oa	1	2.01	18000		Providencia	Oa	1	2.01	180000		4sp	Oa	1	2.01	700000		Aeromonas	Oa	1	2.01	900000		Klebsiella	Oa	1	2.01	600000		Pseudomonas	Oa
4sp	Oa	1	3	38000000		Aeromonas	Oa	1	3	21000000		Klebsiella	Oa	1	3	25000000		Pseudomonas	Oa	1	3	800000		Providencia	Oa	1	3	26000000		4sp	Oa	1	3	180000000		Aeromonas	Oa	1	3	90000000		Klebsiella	Oa	1	3	27000000		Pseudomonas	Oa
4sp	Oa	1	3.01	380000		Aeromonas	Oa	1	3.01	210000		Klebsiella	Oa	1	3.01	250000		Pseudomonas	Oa	1	3.01	8000		Providencia	Oa	1	3.01	260000		4sp	Oa	1	3.01	1800000		Aeromonas	Oa	1	3.01	900000		Klebsiella	Oa	1	3.01	270000		Pseudomonas	Oa
4sp	Oa	1	4	46000000		Aeromonas	Oa	1	4	30000000		Klebsiella	Oa	1	4	41000000		Pseudomonas	Oa	1	4	1300000		Providencia	Oa	1	4	46000000		4sp	Oa	1	4	210000000		Aeromonas	Oa	1	4	130000000		Klebsiella	Oa	1	4	50000000		Pseudomonas	Oa
4sp	Oa	2	0	733333		Aeromonas	Oa	2	0	733333		Klebsiella	Oa	2	0	733333		Pseudomonas	Oa	2	0	733333		Providencia	Oa	2	0	733333		4sp	Oa	2	0	733333		Aeromonas	Oa	2	0	733333		Klebsiella	Oa	2	0	733333		Pseudomonas	Oa
4sp	Oa	2	1	14000000		Aeromonas	Oa	2	1	15000000		Klebsiella	Oa	2	1	14000000		Pseudomonas	Oa	2	1	12000000		Providencia	Oa	2	1	18000000		4sp	Oa	2	1	170000000		Aeromonas	Oa	2	1	120000000		Klebsiella	Oa	2	1	120000000		Pseudomonas	Oa
4sp	Oa	2	1.01	140000		Aeromonas	Oa	2	1.01	150000		Klebsiella	Oa	2	1.01	140000		Pseudomonas	Oa	2	1.01	120000		Providencia	Oa	2	1.01	180000		4sp	Oa	2	1.01	1700000		Aeromonas	Oa	2	1.01	1200000		Klebsiella	Oa	2	1.01	1200000		Pseudomonas	Oa
4sp	Oa	2	NA	NA		Aeromonas	Oa	2	NA	NA		Klebsiella	Oa	2	NA	NA		Pseudomonas	Oa	2	NA	NA		Providencia	Oa	2	NA	NA		4sp	Oa	2	NA	NA		Aeromonas	Oa	2	NA	NA		Klebsiella	Oa	2	NA	NA		Pseudomonas	Oa
4sp	Oa	2	2	22000000		Aeromonas	Oa	2	2	11000000		Klebsiella	Oa	2	2	11000000		Pseudomonas	Oa	2	2	1300000		Providencia	Oa	2	2	8000000		4sp	Oa	2	2	100000000		Aeromonas	Oa	2	2	120000000		Klebsiella	Oa	2	2	100000000		Pseudomonas	Oa
4sp	Oa	2	2.01	220000		Aeromonas	Oa	2	2.01	110000		Klebsiella	Oa	2	2.01	110000		Pseudomonas	Oa	2	2.01	13000		Providencia	Oa	2	2.01	80000		4sp	Oa	2	2.01	1000000		Aeromonas	Oa	2	2.01	1200000		Klebsiella	Oa	2	2.01	1000000		Pseudomonas	Oa
4sp	Oa	2	3	25000000		Aeromonas	Oa	2	3	18000000		Klebsiella	Oa	2	3	22000000		Pseudomonas	Oa	2	3	900000		Providencia	Oa	2	3	23000000		4sp	Oa	2	3	120000000		Aeromonas	Oa	2	3	90000000		Klebsiella	Oa	2	3	32000000		Pseudomonas	Oa
4sp	Oa	2	3.01	250000		Aeromonas	Oa	2	3.01	180000		Klebsiella	Oa	2	3.01	220000		Pseudomonas	Oa	2	3.01	9000		Providencia	Oa	2	3.01	230000		4sp	Oa	2	3.01	1200000		Aeromonas	Oa	2	3.01	900000		Klebsiella	Oa	2	3.01	320000		Pseudomonas	Oa
4sp	Oa	2	4	45000000		Aeromonas	Oa	2	4	33000000		Klebsiella	Oa	2	4	36000000		Pseudomonas	Oa	2	4	500000		Providencia	Oa	2	4	42000000		4sp	Oa	2	4	250000000		Aeromonas	Oa	2	4	120000000		Klebsiella	Oa	2	4	59000000		Pseudomonas	Oa
4sp	Oa	3	0	733333		Aeromonas	Oa	3	0	733333		Klebsiella	Oa	3	0	733333		Pseudomonas	Oa	3	0	733333		Providencia	Oa	3	0	733333		4sp	Oa	3	0	733333		Aeromonas	Oa	3	0	733333		Klebsiella	Oa	3	0	733333		Pseudomonas	Oa
4sp	Oa	3	1	9000000		Aeromonas	Oa	3	1	22000000		Klebsiella	Oa	3	1	9000000		Pseudomonas	Oa	3	1	6000000		Providencia	Oa	3	1	25000000		4sp	Oa	3	1	120000000		Aeromonas	Oa	3	1	110000000		Klebsiella	Oa	3	1	120000000		Pseudomonas	Oa
4sp	Oa	3	1.01	90000		Aeromonas	Oa	3	1.01	220000		Klebsiella	Oa	3	1.01	90000		Pseudomonas	Oa	3	1.01	60000		Providencia	Oa	3	1.01	250000		4sp	Oa	3	1.01	1200000		Aeromonas	Oa	3	1.01	1100000		Klebsiella	Oa	3	1.01	1200000		Pseudomonas	Oa
4sp	Oa	3	NA	NA		Aeromonas	Oa	3	NA	NA		Klebsiella	Oa	3	NA	NA		Pseudomonas	Oa	3	NA	NA		Providencia	Oa	3	NA	NA		4sp	Oa	3	NA	NA		Aeromonas	Oa	3	NA	NA		Klebsiella	Oa	3	NA	NA		Pseudomonas	Oa
4sp	Oa	3	2	23000000		Aeromonas	Oa	3	2	13000000		Klebsiella	Oa	3	2	7000000		Pseudomonas	Oa	3	2	1800000		Providencia	Oa	3	2	20000000		4sp	Oa	3	2	130000000		Aeromonas	Oa	3	2	60000000		Klebsiella	Oa	3	2	130000000		Pseudomonas	Oa
4sp	Oa	3	2.01	230000		Aeromonas	Oa	3	2.01	130000		Klebsiella	Oa	3	2.01	70000		Pseudomonas	Oa	3	2.01	18000		Providencia	Oa	3	2.01	200000		4sp	Oa	3	2.01	1300000		Aeromonas	Oa	3	2.01	600000		Klebsiella	Oa	3	2.01	1300000		Pseudomonas	Oa
4sp	Oa	3	3	46000000		Aeromonas	Oa	3	3	20000000		Klebsiella	Oa	3	3	17000000		Pseudomonas	Oa	3	3	1500000		Providencia	Oa	3	3	20000000		4sp	Oa	3	3	180000000		Aeromonas	Oa	3	3	80000000		Klebsiella	Oa	3	3	42000000		Pseudomonas	Oa
4sp	Oa	3	3.01	460000		Aeromonas	Oa	3	3.01	200000		Klebsiella	Oa	3	3.01	170000		Pseudomonas	Oa	3	3.01	15000		Providencia	Oa	3	3.01	200000		4sp	Oa	3	3.01	1800000		Aeromonas	Oa	3	3.01	800000		Klebsiella	Oa	3	3.01	420000		Pseudomonas	Oa
4sp	Oa	3	4	59000000		Aeromonas	Oa	3	4	33000000		Klebsiella	Oa	3	4	28000000		Pseudomonas	Oa	3	4	300000		Providencia	Oa	3	4	32000000		4sp	Oa	3	4	180000000		Aeromonas	Oa	3	4	110000000		Klebsiella	Oa	3	4	57000000		Pseudomonas	Oa
[truncated: 8 more columns]

## Sheet: FigureS3AB
Figure A	Biological replicate 1							Figure A	Biological replicate 2							Figure B
Species	CommunityHistory	Treatment	BiologicalReplicate	Rep	Time	CFU		Species	CommunityHistory	Treatment	BiologicalReplicate	Rep	Time	CFU		Species	CommunityHistory	Treatment	Biorep	Rep	Invasion magnitude
Aeromonas	Ancestral	Invasion	1	1	NA	NA		Aeromonas	Ancestral	Invasion	2	1	NA	NA		Aeromonas	ancestral	Invasion	1	1	199647
Aeromonas	Ancestral	Invasion	1	1	NA	NA		Aeromonas	Ancestral	Invasion	2	1	NA	NA		Aeromonas	ancestral	Invasion	1	2	-253.333
Aeromonas	Ancestral	Invasion	1	1	NA	NA		Aeromonas	Ancestral	Invasion	2	1	NA	NA		Aeromonas	ancestral	Invasion	1	3	-253.333
Aeromonas	Ancestral	Invasion	1	1	1.28	3.53333e+06		Aeromonas	Ancestral	Invasion	2	1	1.28	5.31111e+06		Aeromonas	co-evolved	Invasion	1	1	219647
Aeromonas	Ancestral	Invasion	1	1	2	4400000		Aeromonas	Ancestral	Invasion	2	1	2	900000		Aeromonas	co-evolved	Invasion	1	2	199647
Aeromonas	Ancestral	Invasion	1	1	2.01	44000		Aeromonas	Ancestral	Invasion	2	1	2.01	9000		Aeromonas	co-evolved	Invasion	1	3	269647
Aeromonas	Ancestral	Invasion	1	1	3	140000		Aeromonas	Ancestral	Invasion	2	1	3	310000		Aeromonas	NA	Mono--culture	1	1	-352.333
Aeromonas	Ancestral	Invasion	1	1	3.01	1400		Aeromonas	Ancestral	Invasion	2	1	3.01	3100		Aeromonas	NA	Mono--culture	1	2	-352.333
Aeromonas	Ancestral	Invasion	1	1	4	200000		Aeromonas	Ancestral	Invasion	2	1	4	390000		Aeromonas	NA	Mono--culture	1	3	-352.333
Aeromonas	Ancestral	Invasion	1	2	NA	NA		Aeromonas	Ancestral	Invasion	2	2	NA	NA		Aeromonas	ancestral	Invasion	2	1	389469
Aeromonas	Ancestral	Invasion	1	2	NA	NA		Aeromonas	Ancestral	Invasion	2	2	NA	NA		Aeromonas	ancestral	Invasion	2	2	319469
Aeromonas	Ancestral	Invasion	1	2	NA	NA		Aeromonas	Ancestral	Invasion	2	2	NA	NA		Aeromonas	ancestral	Invasion	2	3	509469
Aeromonas	Ancestral	Invasion	1	2	1.28	3.53333e+06		Aeromonas	Ancestral	Invasion	2	2	1.28	5.31111e+06		Aeromonas	co-evolved	Invasion	2	1	79468.9
Aeromonas	Ancestral	Invasion	1	2	2	2300000		Aeromonas	Ancestral	Invasion	2	2	2	500000		Aeromonas	co-evolved	Invasion	2	2	59468.9
Aeromonas	Ancestral	Invasion	1	2	2.01	23000		Aeromonas	Ancestral	Invasion	2	2	2.01	5000		Aeromonas	co-evolved	Invasion	2	3	129469
Aeromonas	Ancestral	Invasion	1	2	3	50000		Aeromonas	Ancestral	Invasion	2	2	3	530000		Aeromonas	NA	Mono--culture	2	1	4468.89
Aeromonas	Ancestral	Invasion	1	2	3.01	500		Aeromonas	Ancestral	Invasion	2	2	3.01	5300		Aeromonas	NA	Mono--culture	2	2	529469
Aeromonas	Ancestral	Invasion	1	2	4	100		Aeromonas	Ancestral	Invasion	2	2	4	320000		Aeromonas	NA	Mono--culture	2	3	4768.89
Aeromonas	Ancestral	Invasion	1	3	NA	NA		Aeromonas	Ancestral	Invasion	2	3	NA	NA
Aeromonas	Ancestral	Invasion	1	3	NA	NA		Aeromonas	Ancestral	Invasion	2	3	NA	NA
Aeromonas	Ancestral	Invasion	1	3	NA	NA		Aeromonas	Ancestral	Invasion	2	3	NA	NA
Aeromonas	Ancestral	Invasion	1	3	1.28	3.53333e+06		Aeromonas	Ancestral	Invasion	2	3	1.28	5.31111e+06
Aeromonas	Ancestral	Invasion	1	3	2	3300000		Aeromonas	Ancestral	Invasion	2	3	2	1500000
Aeromonas	Ancestral	Invasion	1	3	2.01	33000		Aeromonas	Ancestral	Invasion	2	3	2.01	15000
Aeromonas	Ancestral	Invasion	1	3	3	160000		Aeromonas	Ancestral	Invasion	2	3	3	230000
Aeromonas	Ancestral	Invasion	1	3	3.01	1600		Aeromonas	Ancestral	Invasion	2	3	3.01	2300
Aeromonas	Ancestral	Invasion	1	3	4	100		Aeromonas	Ancestral	Invasion	2	3	4	510000
Aeromonas	NA	Nul_model	1	1	NA	NA		Aeromonas	Co-evolved	Invasion	2	1	NA	NA
Aeromonas	NA	Nul_model	1	1	NA	NA		Aeromonas	Co-evolved	Invasion	2	1	NA	NA
Aeromonas	NA	Nul_model	1	1	NA	NA		Aeromonas	Co-evolved	Invasion	2	1	NA	NA
Aeromonas	NA	Nul_model	1	1	1.28	3.53333e+06		Aeromonas	Co-evolved	Invasion	2	1	1.28	5.31111e+06
Aeromonas	NA	Nul_model	1	1	2	3.53333e+06		Aeromonas	Co-evolved	Invasion	2	1	2	700000
Aeromonas	NA	Nul_model	1	1	2.01	35333.3		Aeromonas	Co-evolved	Invasion	2	1	2.01	7000
Aeromonas	NA	Nul_model	1	1	3	35333.3		Aeromonas	Co-evolved	Invasion	2	1	3	90000
Aeromonas	NA	Nul_model	1	1	3.01	353.333		Aeromonas	Co-evolved	Invasion	2	1	3.01	900
Aeromonas	NA	Nul_model	1	1	4	353.333		Aeromonas	Co-evolved	Invasion	2	1	4	80000
Aeromonas	Co-evolved	Invasion	1	1	NA	NA		Aeromonas	Co-evolved	Invasion	2	2	NA	NA
Aeromonas	Co-evolved	Invasion	1	1	NA	NA		Aeromonas	Co-evolved	Invasion	2	2	NA	NA
Aeromonas	Co-evolved	Invasion	1	1	NA	NA		Aeromonas	Co-evolved	Invasion	2	2	NA	NA
Aeromonas	Co-evolved	Invasion	1	1	1.28	3.53333e+06		Aeromonas	Co-evolved	Invasion	2	2	1.28	5.31111e+06
Aeromonas	Co-evolved	Invasion	1	1	2	1500000		Aeromonas	Co-evolved	Invasion	2	2	2	2400000
Aeromonas	Co-evolved	Invasion	1	1	2.01	15000		Aeromonas	Co-evolved	Invasion	2	2	2.01	24000
Aeromonas	Co-evolved	Invasion	1	1	3	240000		Aeromonas	Co-evolved	Invasion	2	2	3	50000
Aeromonas	Co-evolved	Invasion	1	1	3.01	2400		Aeromonas	Co-evolved	Invasion	2	2	3.01	500
Aeromonas	Co-evolved	Invasion	1	1	4	220000		Aeromonas	Co-evolved	Invasion	2	2	4	60000
Aeromonas	Co-evolved	Invasion	1	2	NA	NA		Aeromonas	Co-evolved	Invasion	2	3	NA	NA
Aeromonas	Co-evolved	Invasion	1	2	NA	NA		Aeromonas	Co-evolved	Invasion	2	3	NA	NA
Aeromonas	Co-evolved	Invasion	1	2	NA	NA		Aeromonas	Co-evolved	Invasion	2	3	NA	NA
Aeromonas	Co-evolved	Invasion	1	2	1.28	3.53333e+06		Aeromonas	Co-evolved	Invasion	2	3	1.28	5.31111e+06
Aeromonas	Co-evolved	Invasion	1	2	2	700000		Aeromonas	Co-evolved	Invasion	2	3	2	600000
Aeromonas	Co-evolved	Invasion	1	2	2.01	7000		Aeromonas	Co-evolved	Invasion	2	3	2.01	6000
Aeromonas	Co-evolved	Invasion	1	2	3	170000		Aeromonas	Co-evolved	Invasion	2	3	3	160000
Aeromonas	Co-evolved	Invasion	1	2	3.01	1700		Aeromonas	Co-evolved	Invasion	2	3	3.01	1600
Aeromonas	Co-evolved	Invasion	1	2	4	200000		Aeromonas	Co-evolved	Invasion	2	3	4	130000
Aeromonas	Co-evolved	Invasion	1	3	NA	NA		Aeromonas	NA	NulModel	2	1	NA	NA
Aeromonas	Co-evolved	Invasion	1	3	NA	NA		Aeromonas	NA	NulModel	2	1	NA	NA
Aeromonas	Co-evolved	Invasion	1	3	NA	NA		Aeromonas	NA	NulModel	2	1	NA	NA
Aeromonas	Co-evolved	Invasion	1	3	1.28	3.53333e+06		Aeromonas	NA	NulModel	2	1	1.28	5.31111e+06
Aeromonas	Co-evolved	Invasion	1	3	2	700000		Aeromonas	NA	NulModel	2	1	2	5.31111e+06
Aeromonas	Co-evolved	Invasion	1	3	2.01	7000		Aeromonas	NA	NulModel	2	1	2.01	53111.1
Aeromonas	Co-evolved	Invasion	1	3	3	280000		Aeromonas	NA	NulModel	2	1	3	53111.1
Aeromonas	Co-evolved	Invasion	1	3	3.01	2800		Aeromonas	NA	NulModel	2	1	3.01	531.111
Aeromonas	Co-evolved	Invasion	1	3	4	270000		Aeromonas	NA	NulModel	2	1	4	531.111
Aeromonas	NA	Mono-culture	1	1	NA	NA		Aeromonas	NA	Mono-culture	2	1		NA
Aeromonas	NA	Mono-culture	1	1	NA	NA		Aeromonas	NA	Mono-culture	2	1		NA
Aeromonas	NA	Mono-culture	1	1	NA	NA		Aeromonas	NA	Mono-culture	2	1		NA
Aeromonas	NA	Mono-culture	1	1	1.28	3.53333e+06		Aeromonas	NA	Mono-culture	2	1		53111.1
Aeromonas	NA	Mono-culture	1	1	2	100		Aeromonas	NA	Mono-culture	2	1		100
Aeromonas	NA	Mono-culture	1	1	2.01	1		Aeromonas	NA	Mono-culture	2	1		1
Aeromonas	NA	Mono-culture	1	1	3	1		Aeromonas	NA	Mono-culture	2	1		1
Aeromonas	NA	Mono-culture	1	1	3.01	1		Aeromonas	NA	Mono-culture	2	1		1
Aeromonas	NA	Mono-culture	1	1	4	1		Aeromonas	NA	Mono-culture	2	1		1
Aeromonas	NA	Mono-culture	1	2	NA	NA		Aeromonas	NA	Mono-culture	2	2		NA
Aeromonas	NA	Mono-culture	1	2	NA	NA		Aeromonas	NA	Mono-culture	2	2		NA
Aeromonas	NA	Mono-culture	1	2	NA	NA		Aeromonas	NA	Mono-culture	2	2		NA
Aeromonas	NA	Mono-culture	1	2	1.28	3.53333e+06		Aeromonas	NA	Mono-culture	2	2		53111.1
Aeromonas	NA	Mono-culture	1	2	2	100		Aeromonas	NA	Mono-culture	2	2		100
Aeromonas	NA	Mono-culture	1	2	2.01	1		Aeromonas	NA	Mono-culture	2	2		1
Aeromonas	NA	Mono-culture	1	2	3	1		Aeromonas	NA	Mono-culture	2	2		1
Aeromonas	NA	Mono-culture	1	2	3.01	1		Aeromonas	NA	Mono-culture	2	2		1
Aeromonas	NA	Mono-culture	1	2	4	1		Aeromonas	NA	Mono-culture	2	2		1
Aeromonas	NA	Mono-culture	1	3	NA	NA		Aeromonas	NA	Mono-culture	2	3		NA
Aeromonas	NA	Mono-culture	1	3	NA	NA		Aeromonas	NA	Mono-culture	2	3		NA
Aeromonas	NA	Mono-culture	1	3	NA	NA		Aeromonas	NA	Mono-culture	2	3		NA
Aeromonas	NA	Mono-culture	1	3	1.28	3.53333e+06		Aeromonas	NA	Mono-culture	2	3		53111.1
Aeromonas	NA	Mono-culture	1	3	2	100		Aeromonas	NA	Mono-culture	2	3		100
Aeromonas	NA	Mono-culture	1	3	2.01	1		Aeromonas	NA	Mono-culture	2	3		1
Aeromonas	NA	Mono-culture	1	3	3	1		Aeromonas	NA	Mono-culture	2	3		1
Aeromonas	NA	Mono-culture	1	3	3.01	1		Aeromonas	NA	Mono-culture	2	3		1
Aeromonas	NA	Mono-culture	1	3	4	1		Aeromonas	NA	Mono-culture	2	3		1

[truncated: 22 more sheets: FigureS4A, FigureS4B, FigureS5, FigureS6, FigureS7AB, FigureS8, FigureS9ABC, FigureS9DEF, FigureS10A, FigureS10B, FigureS10C, FigureS11BCDEFG, FigureS12BCDEFG, FigureS13BCDEF, SuppFigure2, SuppFigure3, SuppFigure10A, SuppFigure10B, SuppFigure11A, SuppFigure11B …]
